# Supplementary material for: The experiences, needs and barriers of people with impairments related to usability and accessibility of digital health solutions, levels of involvement in the design process and strategies for participatory and universal design: a scoping review
Source: BMC Public Health. 2022 Jan 6;22:35. doi: 10.1186/s12889-021-12393-1 (PMC8734131; doi:10.1186/s12889-021-12393-1)
Supplement: Supplementary file 3 — Additional file 3. [file 12889_2021_12393_MOESM3_ESM.xlsx]

## Sheet: Sheet1
Authors	Year	Title	Journal	Volume	Issue	Pages	Publisher	Location	ISSN	URL
A. C, Seibert and M, Litchman and Y, Lin and D, Brienza and G, Fiedler	2019	Prosthesis User Experience and Coping Strategies: A Social Media Content Analysis...45th Academy Annual Meeting and Scientific Symposium, March 6–9, 2019, Orlando, Florida	Journal of Prosthetics & Orthotics (JPO)	31		43-43		University of Pittsburgh. University of Utah.	1040-8800	http://search.ebscohost.com/login.aspx?direct=true&db=cin20&AN=139911185&site=ehost-live
Abascal, J. and Garay-Vitoria, N. and Guasch, D.	2015	Including design for all in computing and telecommunication engineering studies in Spain	2015 Conference on Raising Awareness for the Societal and Environmental Role of Engineering and (Re)Training Engineers for Participatory Design (Engineering4Society)			21-28
Abbas, S. H. and Lee, J. R. and Kim, Z.	2016	FPGA-based design and implementation of data acquisition and real-time processing for laser ultrasound propagation	International Journal of Aeronautical and Space Sciences	17	4	467-475		Department of Aerospace Engineering, Korea Advanced Institute of Science and Technology, 291 Daehak-ro, Yuseong-gu, Daejeon, 34141, South Korea Agency for Defense Development, Yuseong-gu, Daejeon, 34186, South Korea	2093274X (ISSN)	https://www.scopus.com/inward/record.uri?eid=2-s2.0-85012960863&doi=10.5139%2fIJASS.2016.17.4.467&partnerID=40&md5=c70fa7dce496e6e281fb75cfd8f6acbf
Abbasi, M. and Eslami, S. and Mohammadi, M. and Khajouei, R.	2017	The pedagogical effect of a health education application for deaf and hard of hearing students in elementary schools	Electronic Physician [Electronic Resource]	9	9	5199-5205		Abbasi, Masoumeh. Student Research Committee, Department of Medical Informatics, Faculty of Medicine, Mashhad University of Medical Science, Mashhad, Iran. Eslami, Saeid. Ph.D., Associate Professor, Pharmaceutical Research Center, School of Pharmacy, Mashhad University of Medical Sciences, Mashhad, Iran. Eslami, Saeid. Ph.D., Associate Professor, Department of Medical Informatics, Faculty of Medi…	2008-5842	http://ovidsp.ovid.com/ovidweb.cgi?T=JS&CSC=Y&NEWS=N&PAGE=fulltext&D=prem2&AN=29038697 http://openurl.bibsys.no/openurl?sid=OVID:medline&id=pmid:29038697&id=doi:10.19082%2F5199&issn=2008-5842&isbn=&volume=9&issue=9&spage=5199&pages=5199-5205&date=2017&title=Electronic+Physician+%5BElectronic+Resource%5D&atitle=The+pedagogical+effect+of+a+health+education+application+for+deaf+and+hard+of+hearing+s…
Abdel-Wahab, N. and Rai, D. and Siddhanamatha, H. and Dodeja, A. and Suarez-Almazor, M. E. and Lopez-Olivo, M. A.	2019	A comprehensive scoping review to identify standards for the development of health information resources on the internet	PLoS ONE [Electronic Resource]	14	6	e0218342		Abdel-Wahab, Noha. Section of Rheumatology and Clinical Immunology, Department of General Internal Medicine, The University of Texas MD Anderson Cancer Center, Houston, Texas, United States of America. Abdel-Wahab, Noha. Rheumatology and Rehabilitation Department, Faculty of Medicine, Assiut University Hospitals, Assiut, Egypt. Rai, Devesh. Section of Rheumatology and Clinical Immunology, Departm…	1932-6203	http://ovidsp.ovid.com/ovidweb.cgi?T=JS&CSC=Y&NEWS=N&PAGE=fulltext&D=medc&AN=31220126 http://openurl.bibsys.no/openurl?sid=OVID:medline&id=pmid:31220126&id=doi:10.1371%2Fjournal.pone.0218342&issn=1932-6203&isbn=&volume=14&issue=6&spage=e0218342&pages=e0218342&date=2019&title=PLoS+ONE+%5BElectronic+Resource%5D&atitle=A+comprehensive+scoping+review+to+identify+standards+for+the+development+of+healt…
Abdi, Sarah and Spann, Alice and Borilovic, Jacinta and de Witte, Luc and Hawley, Mark	2019	Understanding the care and support needs of older people: a scoping review and categorisation using the WHO international classification of functioning, disability and health framework (ICF)	BMC Geriatrics	19	1	N.PAG-N.PAG		Centre for Assistive Technology and Connected Healthcare, School of Health and Related Research, The Innovation Centre, The University of Sheffield, 217 Portobello, S1 4DP, Sheffield, UK Aging and Health Research Unit, Faculty of Health sciences, the University of Sydney, 75 East Street, J block, 2141, Lidcombe, NSW, Australia	1471-2318	http://search.ebscohost.com/login.aspx?direct=true&db=cin20&AN=137663789&site=ehost-live
Abdolahi, A. and Bull, M. T. and Darwin, K. C. and Venkataraman, V. and Grana, M. J. and Dorsey, E. R. and Biglan, K. M.	2016	A feasibility study of conducting the Montreal Cognitive Assessment remotely in individuals with movement disorders	Health Informatics Journal	22	2	304-11		Abdolahi, Amir. University of Rochester, USA Amir_Abdolahi@urmc.rochester.edu. Bull, Michael T. University of Rochester, USA. Darwin, Kristin C. Johns Hopkins School of Medicine, USA. Venkataraman, Venayak. Duke University School of Medicine, USA. Grana, Matthew J. Lake Erie College of Osteopathic Medicine, USA. Dorsey, E Ray. University of Rochester, USA. Biglan, Kevin M. University of Rochester…	1741-2811	http://ovidsp.ovid.com/ovidweb.cgi?T=JS&CSC=Y&NEWS=N&PAGE=fulltext&D=med13&AN=25391849 http://openurl.bibsys.no/openurl?sid=OVID:medline&id=pmid:25391849&id=doi:10.1177%2F1460458214556373&issn=1460-4582&isbn=&volume=22&issue=2&spage=304&pages=304-11&date=2016&title=Health+Informatics+Journal&atitle=A+feasibility+study+of+conducting+the+Montreal+Cognitive+Assessment+remotely+in+individuals+with+mo…
Abdolrahmani, Ali and Kuber, Ravi and Branham, Stacy M.	2018	“Siri Talks at You”: An Empirical Investigation of Voice-Activated Personal Assistant (VAPA) Usage by Individuals Who Are Blind	Proceedings of the 20th International ACM SIGACCESS Conference on Computers and Accessibility			249–258	Association for Computing Machinery	Galway, Ireland		https://doi.org/10.1145/3234695.3236344
Abdolrahmani, Ali and Storer, Kevin M. and Roy, Antony Rishin Mukkath and Kuber, Ravi and Branham, Stacy M.	2020	Blind Leading the Sighted: Drawing Design Insights from Blind Users towards More Productivity-oriented Voice Interfaces		12	4	Article 18			1936-7228	https://doi.org/10.1145/3368426
Abdulghafoor, M. S. and Ahmad, A. and Huang, J. Y.	2015	Literacy sign language application using visual phonics: A theoretical framework	International Journal of Web-Based Learning and Teaching Technologies	10	4	2018-01-01		Institute of Visual Informatics, National University of Malaysia, Bangi, Malaysia National Taipei University, Taipei, Taiwan	15481093 (ISSN)	https://www.scopus.com/inward/record.uri?eid=2-s2.0-84946823636&doi=10.4018%2fIJWLTT.2015100101&partnerID=40&md5=39932ac9fe46b9d2ecb41cb208cf3513
Abdullah, N. and Wan Adnan, W. A. and Foth, M.	2018	5th International Conference on User Science and Engineering, i-USEr 2018	Commun. Comput. Info. Sci.	886			Springer Verlag		18650929 (ISSN); 9789811316272 (ISBN)	https://www.scopus.com/inward/record.uri?eid=2-s2.0-85052922246&partnerID=40&md5=f39f1babd76a5e7ce98bb18ef7f15530
Abdulrahman, S. A. and Rampal, L. and Ibrahim, F. and Radhakrishnan, A. P. and Kadir Shahar, H. and Othman, N.	2017	Mobile phone reminders and peer counseling improve adherence and treatment outcomes of patients on ART in Malaysia: A randomized clinical trial	PLoS ONE [Electronic Resource]	12	5	e0177698		Abdulrahman, Surajudeen Abiola. Department of Community Health, Faculty of Medicine and Health Sciences, Universiti Putra Malaysia, UPM Serdang, Selangor Darul Ehsan, Malaysia. Abdulrahman, Surajudeen Abiola. Department of Public Health Medicine, Penang Medical College, George Town, Penang, Malaysia. Rampal, Lekhraj. Department of Community Health, Faculty of Medicine and Health Sciences, Univers…	1932-6203	http://ovidsp.ovid.com/ovidweb.cgi?T=JS&CSC=Y&NEWS=N&PAGE=fulltext&D=med14&AN=28520768 http://openurl.bibsys.no/openurl?sid=OVID:medline&id=pmid:28520768&id=doi:10.1371%2Fjournal.pone.0177698&issn=1932-6203&isbn=&volume=12&issue=5&spage=e0177698&pages=e0177698&date=2017&title=PLoS+ONE+%5BElectronic+Resource%5D&atitle=Mobile+phone+reminders+and+peer+counseling+improve+adherence+and+treatment+outco…
Abiddin, W. Z. B. W. Z. and Jailani, R. and Omar, A. R.	2019	Development of robot-human imitation program for telerehabilitation system		2018		198-201	Institute of Electrical and Electronics Engineers Inc.	Faculty of Electrical Engineering, Serbia Faculty of Mechanical Engineering, Universiti Teknologi MARA, Shah Alam, Selangor, 40450, Malaysia	21611343 (ISSN); 9781538667125 (ISBN)	https://www.scopus.com/inward/record.uri?eid=2-s2.0-85063132549&doi=10.1109%2fDeSE.2018.00045&partnerID=40&md5=d41faf27f0a34cdbd930146cc3a3b635
Ableitner, T. and Soekadar, S. and Strobbe, C. and Schilling, A. and Zimmermann, G. and Shakshuki, E. and Yasar, A.	2018	Interaction techniques for a neural-guided hand exoskeleton		141		442-446	Elsevier B.V.	Responsive Media Experience Research Group Stuttgart Media University, Nobelstraße 10, Stuttgart, 70569, Germany AG Applied Neurotechnology, University Hospital Tübingen, Calwerstraße 14, Tübingen, 72076, Germany WSI / GRIS, University of Tübingen, Sand 14, Tübingen, 72076, Germany	18770509 (ISSN)	https://www.scopus.com/inward/record.uri?eid=2-s2.0-85058264408&doi=10.1016%2fj.procs.2018.10.164&partnerID=40&md5=0d15e84f991ef7abba13e53c16922346
Aboraya, A. and Nasrallah, H. A. and Elswick, D. E. and Elshazly, A. and Estephan, N. and Aboraya, D. and Berzingi, S. and Chumbers, J. and Berzingi, S. and Justice, J. and Zafar, J. and Dohar, S.	2018	Measurement-based care in psychiatry— past, present, and future	Innovations in Clinical Neuroscience	15	11	13-26		West Virginia School of Osteopathic Medicine, Faculty with the School of Public Health West, Virginia University, Weston, WV, United States Department of Psychiatry and Behavioral Neuroscience, Saint Louis University School of Medicine, St. Louis, MO, United States West Virginia University in MorgantownWV, United States Atlanticare Regional Medical Center in Atlantic CityNJ, United States Ohio No…	21588333 (ISSN)	https://www.scopus.com/inward/record.uri?eid=2-s2.0-85063230829&partnerID=40&md5=09c2fa4bce76c9f5a6304a50cf132fcb
Abou-Diab, Suzanne Nader and Moser, Dana C. and Atcherson, Samuel R.	2019	Evaluation of the readability, validity, and user-friendliness of written web-based patient education materials for aphasia	Aphasiology	33	2	187-199		Department of Audiology and Speech Pathology, University of Arkansas for Medical Sciences, University of Arkansas at Little Rock, Little Rock, AR, USA	0268-7038	http://search.ebscohost.com/login.aspx?direct=true&db=cin20&AN=133587564&site=ehost-live
Abou-Zahra, S. and Brewer, J. and Cooper, M.	2018	Artificial intelligence (AI) for web accessibility: Is conformance evaluation a way forward?					Association for Computing Machinery, Inc	World Wide Web Consortium (W3C) 2004, Route des Lucioles, Sophia-Antipolis, France World Wide Web Consortium (W3C), 32 Vassar Street, Cambridge, United States	9781450356510 (ISBN)	https://www.scopus.com/inward/record.uri?eid=2-s2.0-85051759501&doi=10.1145%2f3192714.3192834&partnerID=40&md5=1a9469e6818ba3ff4cca0132e8cf20b2
Abou-Zahra, Shadi and Brewer, Judy and Cooper, Michael	2017	Web Standards to Enable an Accessible and Inclusive Internet of Things (IoT)	Proceedings of the 14th Web for All Conference on The Future of Accessible Work			Article 9	Association for Computing Machinery	Perth, Western Australia, Australia		https://doi.org/10.1145/3058555.3058568
Abrahamyan, S. and Balyan, S. and Muradov, A. and Korkhov, V. and Moskvicheva, A. and Jakushkin, O. and Misra, S. and Gervasi, O. and Torre, C. M. and Taniar, D. and Stankova, E. and Rocha, A. M. A. C. and Wang, S. and Murgante, B. and Apduhan, B. O.	2016	Development of m-health software for people with disabilities	Lect. Notes Comput. Sci.	9790		468-479	Springer Verlag	Saint Petersburg State University, 7/9 Universitetskaya nab, St, Petersburg, 199034, Russian Federation	03029743 (ISSN); 9783319420912 (ISBN)	https://www.scopus.com/inward/record.uri?eid=2-s2.0-84978234739&doi=10.1007%2f978-3-319-42092-9_36&partnerID=40&md5=bfa4262dad87e339eaf0f418d745c118
Abrahamyan, S. and Balyan, S. and Muradov, A. and Kulabukhova, N. and Korkhov, V. and Rocha, A. M. A. C. and Stankova, E. and Misra, S. and Borruso, G. and Cuzzocrea, A. and Taniar, D. and Gervasi, O. and Murgante, B. and Torre, C. M. and Apduhan, B. O.	2017	A concept of unified E-health platform for patient communication and monitoring	Lect. Notes Comput. Sci.	10408		448-462	Springer Verlag	Saint Petersburg State University, 7/9 Universitetskaya nab, St. Petersburg, 199034, Russian Federation	03029743 (ISSN); 9783319624037 (ISBN)	https://www.scopus.com/inward/record.uri?eid=2-s2.0-85026778236&doi=10.1007%2f978-3-319-62404-4_33&partnerID=40&md5=fb1cf2604baae6caa07ef637207652e1
Abrams, Harvey B. and Bock, Kirsten and Irey, Ryan L.	2015	Can a Remotely Delivered Auditory Training Program Improve Speech-in-Noise Understanding?	American Journal of Audiology	24	3	333-337		Starkey Hearing Technologies, Eden Prairie, MN University of South Florida, Tampa University of Minnesota Medical Center-Fairview, Minneapolis	1059-0889	http://search.ebscohost.com/login.aspx?direct=true&db=cin20&AN=110258376&site=ehost-live
Abril, C. R. Vargas and Najar, A. C. Puin and Martinez-Tejada, L. A. and Álvarez, C. P. A.	2017	Public transport access system for people with visual disability, case of study: Tunja, Colombia	2017 Congreso Internacional de Innovacion y Tendencias en Ingenieria (CONIITI)			2021-06-01
Abt, N. B. and Quatela, O. and Heiser, A. and Jowett, N. and Tessler, O. and Lee, L. N.	2018	Association of Hair Loss With Health Utility Measurements Before and After Hair Transplant Surgery in Men and Women	JAMA Facial Plastic Surgery	20	6	495-500		Abt, Nicholas B. Department of Otolaryngology, Massachusetts Eye and Ear, Harvard Medical School, Boston. Quatela, Olivia. Division of Facial Plastic and Reconstructive Surgery, Massachusetts Eye and Ear, Harvard Medical School, Boston. Heiser, Alyssa. Division of Facial Plastic and Reconstructive Surgery, Massachusetts Eye and Ear, Harvard Medical School, Boston. Jowett, Nate. Division of Facial…	2168-6092	http://ovidsp.ovid.com/ovidweb.cgi?T=JS&CSC=Y&NEWS=N&PAGE=fulltext&D=med15&AN=30242313 http://openurl.bibsys.no/openurl?sid=OVID:medline&id=pmid:30242313&id=doi:10.1001%2Fjamafacial.2018.1052&issn=2168-6076&isbn=&volume=20&issue=6&spage=495&pages=495-500&date=2018&title=JAMA+Facial+Plastic+Surgery&atitle=Association+of+Hair+Loss+With+Health+Utility+Measurements+Before+and+After+Hair+Transplant+Su…
Acosta-Vargas, P. and Acosta, T. and Luján-Mora, S.	2018	Framework for Accessibility Evaluation of Hospital Websites	2018 International Conference on eDemocracy & eGovernment (ICEDEG)			2015-09-01			2573-1998
Acosta-Vargas, P. and Hidalgo, P. and Acosta-Vargas, G. and Gonzalez, M. and Guaña-Moya, J. and Salvador-Acosta, B. and Ahram, T. and Karwowski, W. and Vergnano, A. and Leali, F. and Taiar, R.	2020	Challenges and improvements in website accessibility for health services	Adv. Intell. Sys. Comput.	1131		875-881	Springer	Intelligent and Interactive Systems Lab, Universidad de Las Américas, Quito, Ecuador Pontificia Universidad Católica del Ecuador, Quito, Ecuador Universidad Central del Ecuador, Quito, Ecuador	21945357 (ISSN); 9783030395117 (ISBN)	https://www.scopus.com/inward/record.uri?eid=2-s2.0-85081909545&doi=10.1007%2f978-3-030-39512-4_134&partnerID=40&md5=2ae08a7f4413899d13270392ed691362
Acosta-Vargas, P. and Rybarczyk, Y. and Pérez, J. and González, M. and Jimenes, K. and Leconte, L. and Esparza, D.	2018	Towards Web Accessibility in Telerehabilitation Platforms	2018 IEEE Third Ecuador Technical Chapters Meeting (ETCM)			2021-06-01
Acosta, T. and Acosta-Vargas, P. and Luján-Mora, S.	2018	Accessibility of eGovernment Services in Latin America	2018 International Conference on eDemocracy & eGovernment (ICEDEG)			67-74			2573-1998
Adamey, Emrah and Oğuz, Abdullah Ersan and Özgüner, Ümit	2017	Collaborative Multi-MSA Multi-Target Tracking and Surveillance: a Divide & Conquer Method Using Region Allocation Trees		87	3	471–485			0921-0296	https://doi.org/10.1007/s10846-017-0499-4
Adamo-Villani, N. and Anasingaraju, S. and Glowatz, M. and Vincenti, G. and Bucciero, A. and Helfert, M.	2017	Holographic signing avatars for deaf education	Lect. Notes Inst. Comput. Sci. Soc. Informatics Telecommun. Eng.	180		54-61	Springer Verlag	Department of Computer Graphics Technology, Purdue University, 401 N. Grant Street, West Lafayette, IN 47907, United States	18678211 (ISSN); 9783319496245 (ISBN)	https://www.scopus.com/inward/record.uri?eid=2-s2.0-84997173296&doi=10.1007%2f978-3-319-49625-2_7&partnerID=40&md5=52d0687b1447d873508e69698a5a8c9a
Adams, J. L. and Myers, T. L. and Waddell, E. M. and Spear, K. L. and Schneider, R. B.	2020	Telemedicine: a Valuable Tool in Neurodegenerative Diseases	Current Geriatrics Reports	9	2	72-81		Center for Health + Technology, University of Rochester Medical Center, Rochester, NY, United States Department of Neurology, University of Rochester Medical Center, Rochester, NY 14642, United States	21967865 (ISSN)	https://www.scopus.com/inward/record.uri?eid=2-s2.0-85082687879&doi=10.1007%2fs13670-020-00311-z&partnerID=40&md5=ce2e6c28a73821507ceeaacd1a1516cd
Adams, Richard and Pawluk, Dianne and Fields, Margaret and Clingman, Ryan	2015	Multiomodal Application for the Perception of Spaces (MAPS)	Proceedings of the 17th International ACM SIGACCESS Conference on Computers & Accessibility			393–394	Association for Computing Machinery	Lisbon, Portugal		https://doi.org/10.1145/2700648.2811386
Adcock, M. and Sonder, F. and Schattin, A. and Gennaro, F. and de Bruin, E. D.	2020	A usability study of a multicomponent video game-based training for older adults	European Reviews of Aging & Physical Activity	17		3		Adcock, Manuela. 1Department of Health Sciences and Technology, Institute of Human Movement Sciences and Sport, ETH Zurich, Leopold-Ruzicka-Weg 4, 8093 Zurich, Switzerland. Sonder, Floriana. 1Department of Health Sciences and Technology, Institute of Human Movement Sciences and Sport, ETH Zurich, Leopold-Ruzicka-Weg 4, 8093 Zurich, Switzerland. Schattin, Alexandra. 1Department of Health Sciences …	1813-7253	http://ovidsp.ovid.com/ovidweb.cgi?T=JS&CSC=Y&NEWS=N&PAGE=fulltext&D=prem&AN=31938075 http://openurl.bibsys.no/openurl?sid=OVID:medline&id=pmid:31938075&id=doi:10.1186%2Fs11556-019-0233-2&issn=1813-7253&isbn=&volume=17&issue=&spage=3&pages=3&date=2020&title=European+Reviews+of+Aging+%26+Physical+Activity&atitle=A+usability+study+of+a+multicomponent+video+game-based+training+for+older+adults.&aula…
Adcock, M. and Thalmann, M. and Schattin, A. and Gennaro, F. and de Bruin, E. D.	2019	A Pilot Study of an In-Home Multicomponent Exergame Training for Older Adults: Feasibility, Usability and Pre-Post Evaluation	Frontiers in aging neuroscience	11		304		Adcock, Manuela. Institute of Human Movement Science and Sport, Department of Health Sciences and Technology, ETH Zurich, Zurich, Switzerland. Thalmann, Melanie. Institute of Human Movement Science and Sport, Department of Health Sciences and Technology, ETH Zurich, Zurich, Switzerland. Schattin, Alexandra. Institute of Human Movement Science and Sport, Department of Health Sciences and Technolog…	1663-4365	http://ovidsp.ovid.com/ovidweb.cgi?T=JS&CSC=Y&NEWS=N&PAGE=fulltext&D=prem&AN=31824295 http://openurl.bibsys.no/openurl?sid=OVID:medline&id=pmid:31824295&id=doi:10.3389%2Ffnagi.2019.00304&issn=1663-4365&isbn=&volume=11&issue=&spage=304&pages=304&date=2019&title=Frontiers+in+aging+neuroscience&atitle=A+Pilot+Study+of+an+In-Home+Multicomponent+Exergame+Training+for+Older+Adults%3A+Feasibility%2C+Usa…
Adebayo, B. and Durey, A. and Slack-Smith, L. M.	2017	Role of information and communication technology in promoting oral health at residential aged care facilities	Australian Journal of Primary Health	23	3	216-222		Adebayo, Bola. Centre for Research Excellence in Primary Oral Health Care (UWA), School of Dentistry M512, The University of Western Australia, 35 Stirling Highway, Perth, WA 6009, Australia. Durey, Angela. Centre for Research Excellence in Primary Oral Health Care (UWA), School of Dentistry M512, The University of Western Australia, 35 Stirling Highway, Perth, WA 6009, Australia. Slack-Smith, Li…	1448-7527	http://ovidsp.ovid.com/ovidweb.cgi?T=JS&CSC=Y&NEWS=N&PAGE=fulltext&D=med14&AN=28592353 http://openurl.bibsys.no/openurl?sid=OVID:medline&id=pmid:28592353&id=doi:10.1071%2FPY15168&issn=1448-7527&isbn=&volume=23&issue=3&spage=216&pages=216-222&date=2017&title=Australian+Journal+of+Primary+Health&atitle=Role+of+information+and+communication+technology+in+promoting+oral+health+at+residential+aged+car…
Adery, L. H. and Ichinose, M. and Torregrossa, L. J. and Wade, J. and Nichols, H. and Bekele, E. and Bian, D. and Gizdic, A. and Granholm, E. and Sarkar, N. and Park, S.	2018	The acceptability and feasibility of a novel virtual reality based social skills training game for schizophrenia: Preliminary findings	Psychiatry Research	270		496-502		Adery, Laura H. Department of Psychology, Vanderbilt University, Nashville, TN, USA. Ichinose, Megan. Department of Psychology, Vanderbilt University, Nashville, TN, USA. Torregrossa, Lenie J. Department of Psychology, Vanderbilt University, Nashville, TN, USA. Wade, Joshua. Department of Mechanical Engineering, Vanderbilt University, Nashville, TN, USA. Nichols, Heathman. Department of Psycholog…	1872-7123	http://ovidsp.ovid.com/ovidweb.cgi?T=JS&CSC=Y&NEWS=N&PAGE=fulltext&D=medc&AN=30326433 http://openurl.bibsys.no/openurl?sid=OVID:medline&id=pmid:30326433&id=doi:10.1016%2Fj.psychres.2018.10.014&issn=0165-1781&isbn=&volume=270&issue=&spage=496&pages=496-502&date=2018&title=Psychiatry+Research&atitle=The+acceptability+and+feasibility+of+a+novel+virtual+reality+based+social+skills+training+game+for+s…
Adjorlu, A. and Serafin, S.	2019	Teachers' Views on how to use Virtual Reality to Instruct Children and Adolescents Diagnosed with Autism Spectrum Disorder	2019 IEEE Conference on Virtual Reality and 3D User Interfaces (VR)			1439-1442			2642-5254
Adkins, Alexandra and Kohm, Kristopher and Zhang, Rui and Gustafson, Nicholas	2020	Lost in Spaze: An Audio Maze Game for the Visually Impaired	Extended Abstracts of the 2020 CHI Conference on Human Factors in Computing Systems			1–6	Association for Computing Machinery	Honolulu, HI, USA		https://doi.org/10.1145/3334480.3381660
Adler, G. and Kaufman, G. and Simon-Tuval, T.	2019	Healthcare utilization of breast cancer patients following telephone-based consultations of oncology nurse navigator via telemedical care	PLoS ONE [Electronic Resource]	14	5	e0216365		Adler, Gila. Department of Health Systems Management, Guilford Glazer Faculty of Business and Management and Faculty of Health Sciences, Ben-Gurion University of the Negev, Beer-Sheva, Israel. Adler, Gila. Maccabi Healthcare Services, Jerusalem and Shfela District, Modi'in-Maccabim-Re'ut, Israel. Kaufman, Galit. Maccabi Healthcare Services, Northern District, Haifa, Israel. Simon-Tuval, Tzahit. D…	1932-6203	http://ovidsp.ovid.com/ovidweb.cgi?T=JS&CSC=Y&NEWS=N&PAGE=fulltext&D=medc&AN=31048852 http://openurl.bibsys.no/openurl?sid=OVID:medline&id=pmid:31048852&id=doi:10.1371%2Fjournal.pone.0216365&issn=1932-6203&isbn=&volume=14&issue=5&spage=e0216365&pages=e0216365&date=2019&title=PLoS+ONE+%5BElectronic+Resource%5D&atitle=Healthcare+utilization+of+breast+cancer+patients+following+telephone-based+consul…
Adnan, N. H. and Ahmad, I. and Abdullasim, N.	2018	Systematic review on augmented reality application for autism children	Journal of Advanced Research in Dynamical and Control Systems	10	11	26-32		University Teknikal Malaysia Melaka, Durian Tunggal, Melaka, Malaysia	1943023X (ISSN)	https://www.scopus.com/inward/record.uri?eid=2-s2.0-85069745792&partnerID=40&md5=2ad55247d0f1027d758711e08c4c6ec9
Adolfsson, P. and Lindstedt, H. and Pettersson, I. and Hermansson, L. N. and Janeslatt, G.	2016	Perception of the influence of environmental factors in the use of electronic planning devices in adults with cognitive disabilities	Disability & Rehabilitation Assistive Technology	11	6	493-500		Adolfsson, Paivi. a Department of Public Health and Caring Sciences, Disability and Habilitation, Uppsala University, Uppsala, Sweden . Adolfsson, Paivi. b Department of Public Health and Caring Sciences, Centre for Disability Research, Uppsala University, Uppsala, Sweden . Lindstedt, Helena. a Department of Public Health and Caring Sciences, Disability and Habilitation, Uppsala University, Uppsa…	1748-3115	http://ovidsp.ovid.com/ovidweb.cgi?T=JS&CSC=Y&NEWS=N&PAGE=fulltext&D=med13&AN=25434402 http://openurl.bibsys.no/openurl?sid=OVID:medline&id=pmid:25434402&id=doi:10.3109%2F17483107.2014.989418&issn=1748-3107&isbn=&volume=11&issue=6&spage=493&pages=493-500&date=2016&title=Disability+%26+Rehabilitation+Assistive+Technology&atitle=Perception+of+the+influence+of+environmental+factors+in+the+use+of+ele…
Advinha, Ana and Lopes, Manuel and Oliveira-Martins, Sofia and Advinha, Ana Margarida and Lopes, Manuel José and de Oliveira-Martins, Sofia	2017	Assessment of the elderly's functional ability to manage their medication: a systematic literature review	International Journal of Clinical Pharmacy	39	1	2015-01-01		Faculty of Pharmacy , University of Lisbon , Avenida Professor Gama Pinto 1649-003 Lisbon Portugal Nursing School S. João de Deus , University of Évora , Largo do Senhor da Pobreza 7000-811 Évora Portugal Faculty of Pharmacy, University of Lisbon, Avenida Professor Gama Pinto, 1649-003, Lisbon, Portugal Nursing School S. João de Deus, University of Évora, Largo do Senhor da Pobreza, 7000-811, Évo…	2210-7703	http://search.ebscohost.com/login.aspx?direct=true&db=cin20&AN=121185712&site=ehost-live
Afio, A. C. and Carvalho, A. T. and Caravalho, L. V. and Silva, A. S. and Pagliuca, L. M.	2016	Accessibility assessment of assistive technology for the hearing impaired	Revista Brasileira de Enfermagem	69	5	833-839		Afio, Aline Cruz Esmeraldo. Universidade Federal do Ceara, Faculdade de Farmacia, Odontologia e Enfermagem, Departamento de Enfermagem. Fortaleza-CE, Brasil. Carvalho, Aline Tomaz de. Universidade Federal do Ceara, Faculdade de Farmacia, Odontologia e Enfermagem, Departamento de Enfermagem. Fortaleza-CE, Brasil. Caravalho, Luciana Vieira de. Universidade Federal do Ceara, Faculdade de Farmacia, O…	0034-7167	http://ovidsp.ovid.com/ovidweb.cgi?T=JS&CSC=Y&NEWS=N&PAGE=fulltext&D=med13&AN=27783724 http://openurl.bibsys.no/openurl?sid=OVID:medline&id=pmid:27783724&id=doi:10.1590%2F0034-7167.2016690503&issn=0034-7167&isbn=&volume=69&issue=5&spage=833&pages=833-839&date=2016&title=Revista+Brasileira+de+Enfermagem&atitle=Avaliacao+da+acessibilidade+de+tecnologia+assistiva+para+surdos.&aulast=Afio&pid=%3Cauth…
Afyouni, I. and Rehman, F. U. and Qamar, A. M. and Ghani, S. and Hussain, S. O. and Sadiq, B. and Rahman, M. A. and Murad, A. and Basalamah, S.	2017	A therapy-driven gamification framework for hand rehabilitation	User Modeling and User-Adapted Interaction	27	2	215-265		Wadi Makkah Technology Innovation Center, UQU, Mecca, Saudi Arabia Science and Technology Unit, UQU, Mecca, Saudi Arabia College of Computer and Information Systems, UQU, Mecca, Saudi Arabia	09241868 (ISSN)	https://www.scopus.com/inward/record.uri?eid=2-s2.0-85018823126&doi=10.1007%2fs11257-017-9191-4&partnerID=40&md5=1d341cb89ae9d443936c20f05c7a64dc
Agarwal, Abhay and Pareddy, Sujeath and Swaminathan, Manohar	2017	FReAD: A Multimodal Interface for Audio Assisted Identification of Everyday Objects	Proceedings of the 2017 CHI Conference Extended Abstracts on Human Factors in Computing Systems			1471–1477	Association for Computing Machinery	Denver, Colorado, USA		https://doi.org/10.1145/3027063.3053107
Agarwal, Y.	2019	Accessibility information in New Delhi for "EasenAccess" Android-based app for persons with disability: an observational study	Disability & Rehabilitation Assistive Technology	14	7	645-662		Agarwal, Yashovardhan. a Warden Construction and Finance Co. Ltd., Real Estate Management, New Delhi, India.	1748-3115	http://ovidsp.ovid.com/ovidweb.cgi?T=JS&CSC=Y&NEWS=N&PAGE=fulltext&D=medl&AN=29902941 http://openurl.bibsys.no/openurl?sid=OVID:medline&id=pmid:29902941&id=doi:10.1080%2F17483107.2018.1471743&issn=1748-3107&isbn=&volume=14&issue=7&spage=645&pages=645-662&date=2019&title=Disability+%26+Rehabilitation+Assistive+Technology&atitle=Accessibility+information+in+New+Delhi+for+%22EasenAccess%22+Android-b…
Agosti, R.	2018	Migraine Burden of Disease: From the Patient's Experience to a Socio-Economic View	Headache	58		17-32		Agosti, Reto. Headache Center Zurich Hirslanden, Zurich, Switzerland.	1526-4610	http://ovidsp.ovid.com/ovidweb.cgi?T=JS&CSC=Y&NEWS=N&PAGE=fulltext&D=med15&AN=29697152 http://openurl.bibsys.no/openurl?sid=OVID:medline&id=pmid:29697152&id=doi:10.1111%2Fhead.13301&issn=0017-8748&isbn=&volume=58&issue=1&spage=17&pages=17-32&date=2018&title=Headache&atitle=Migraine+Burden+of+Disease%3A+From+the+Patient%27s+Experience+to+a+Socio-Economic+View.&aulast=Agosti&pid=%3Cauthor%3EAgosti+…
Agredo-Delgado, V. and Ruiz, P. H.	2019	4th Iberoamerican Workshop on Human-Computer Interaction, HCI-Collab 2018	Commun. Comput. Info. Sci.	847			Springer Verlag		18650929 (ISSN); 9783030052690 (ISBN)	https://www.scopus.com/inward/record.uri?eid=2-s2.0-85058539745&partnerID=40&md5=d927d9d26c952b122af8091c61870873
Aguilar, D. and Pifarre Turmo, M.	2019	Promoting Social Creativity in Science Education With Digital Technology to Overcome Inequalities: A Scoping Review	Frontiers in Psychology	10		1474		Aguilar, David. Faculty of Education, Psychology and Social Work, University of Lleida, Lleida, Spain. Pifarre Turmo, Manoli. Faculty of Education, Psychology and Social Work, University of Lleida, Lleida, Spain.	1664-1078	http://ovidsp.ovid.com/ovidweb.cgi?T=JS&CSC=Y&NEWS=N&PAGE=fulltext&D=prem3&AN=31312154 http://openurl.bibsys.no/openurl?sid=OVID:medline&id=pmid:31312154&id=doi:10.3389%2Ffpsyg.2019.01474&issn=1664-1078&isbn=&volume=10&issue=&spage=1474&pages=1474&date=2019&title=Frontiers+in+Psychology&atitle=Promoting+Social+Creativity+in+Science+Education+With+Digital+Technology+to+Overcome+Inequalities%3A+A+S…
Agyapong, V. I. O. and Juhás, M. and Ohinmaa, A. and Omeje, J. and Mrklas, K. and Suen, V. Y. M. and Dursun, S. M. and Greenshaw, A. J.	2017	Randomized controlled pilot trial of supportive text messages for patients with depression	BMC Psychiatry	17	1			University of Alberta, 1E1 Walter Mackenzie Health Sciences Centre (WMC), Faculty of Health Sciences, Department of Psychiatry, 8440 112 St NW, Edmonton, AB T6G 2B7, Canada University of Alberta, Institute of Health Economics and School of Public Health, Edmonton, AB, Canada Alberta Health Services, Department of Public Health, Fort Mc Murray, AB, Canada Alberta Health Services, Research Prioriti…	1471244X (ISSN)	https://www.scopus.com/inward/record.uri?eid=2-s2.0-85026671469&doi=10.1186%2fs12888-017-1448-2&partnerID=40&md5=4b5efc48019fb9513d06fb1471546ef8
Agyeman, M. O. and Al-Mahmood, A.	2019	Design and implementation of a wearable device for motivating patients with upper and/or lower limb disability via gaming and home rehabilitation				247-252	Institute of Electrical and Electronics Engineers Inc.	Department of Computing, University of Northampton, United Kingdom IT Department, Al-Mustaqbal University College, Hilla, Babil, Iraq	9781728117966 (ISBN)	https://www.scopus.com/inward/record.uri?eid=2-s2.0-85071681649&doi=10.1109%2fFMEC.2019.8795317&partnerID=40&md5=42bd0dcf0df3e57891f2400bae4d679f
Ahmad, A. and Mozelius, P. and Ahlin, K. and Ziefle, M. and Maciaszek, L. and Maciaszek, L.	2019	Testbed requirements for technology enhanced stroke rehabilitation to support independent living				174-182	SciTePress	Department of Computer and System Science, Mid Sweden University, �stersund, Sweden	9789897583681 (ISBN)	https://www.scopus.com/inward/record.uri?eid=2-s2.0-85067518023&partnerID=40&md5=5e3d68b13fa16c40ca88e41877be28cd
Ahmadi, M. and Abbasi, M. and Bahaadinbeigy, K.	2015	Design and implementation of a software for teaching health related topics to deaf students: The first experience in Iran	Acta Informatica Medica	23	2	76-80		School of Health Management and Information Science, Iran Universities of Medical Science, Tehran, Iran School of Medicine, Mashhad Universities of Medical Science, Mashhad, Iran Medical Informatics Research Center, Institute for Futures Studies in Health, Kerman University of Medical Sciences, Kerman, Iran	03538109 (ISSN)	https://www.scopus.com/inward/record.uri?eid=2-s2.0-84928956073&doi=10.5455%2faim.2015.23.76-80&partnerID=40&md5=4269d966bbdf2030e34abc113ccd12b9
Ahmed, N. and Mauad, V. A. Q. and Gomez-Rojas, O. and Sushea, A. and Castro-Tejada, G. and Michel, J. and Linares, J. M. and Pedrosa Salles, L. and Candido Santos, L. and Shan, M. and Nassir, R. and Montanez-Valverde, R. and Fabiano, R. and Danyi, S. and Hassan Hosseyni, S. and Anand, S. and Ahmad, U. and Casteleins, W. A. and Sanchez, A. T. and Fouad, A. and Jacome, A. and Moura de Oliveira Paiv…	2020	The Impact of Rehabilitation-oriented Virtual Reality Device in Patients With Ischemic Stroke in the Early Subacute Recovery Phase: Study Protocol for a Phase III, Single-Blinded, Randomized, Controlled Clinical Trial	Journal of Central Nervous System Disease	12		1179573519899470		Ahmed, Nima. Neurology Department, Hamad Medical Corporation, Doha, Qatar. Mauad, Vitor A Queiroz. Hematology Department, ABC Medical School, Santo Andre, Brazil. Gomez-Rojas, Olga. Occupational Health Department, Alexander von Humboldt School, Lima, Peru. Sushea, Ammu. Department of Anesthesia and Critical Care, Harvard Medical School Teaching Hospital, Beth Israel Deaconess Medical Center, Bost…	1179-5735	http://ovidsp.ovid.com/ovidweb.cgi?T=JS&CSC=Y&NEWS=N&PAGE=fulltext&D=prem&AN=32009828 http://openurl.bibsys.no/openurl?sid=OVID:medline&id=pmid:32009828&id=doi:10.1177%2F1179573519899471&issn=1179-5735&isbn=&volume=12&issue=&spage=1179573519899471&pages=1179573519899471&date=2020&title=Journal+of+Central+Nervous+System+Disease&atitle=The+Impact+of+Rehabilitation-oriented+Virtual+Reality+Device+in…
Ahmed, Tousif and Shaffer, Patrick and Connelly, Kay and Crandall, David and Kapadia, Apu	2016	Addressing physical safety, security, and privacy for People with visual impairments	Proceedings of the Twelfth USENIX Conference on Usable Privacy and Security			341–354	USENIX Association	Denver, CO, USA
Ahmedani, B. K. and Crotty, N. and Abdulhak, M. M. and Ondersma, S. J.	2015	Pilot feasibility study of a brief, tailored mobile health intervention for depression among patients with chronic pain	Behavioral Medicine	41	1	25-32		Ahmedani, Brian K. a Center for Health Policy & Health Services Research, Henry Ford Health System.	0896-4289	http://ovidsp.ovid.com/ovidweb.cgi?T=JS&CSC=Y&NEWS=N&PAGE=fulltext&D=med12&AN=24313728 http://openurl.bibsys.no/openurl?sid=OVID:medline&id=pmid:24313728&id=doi:10.1080%2F08964289.2013.867827&issn=0896-4289&isbn=&volume=41&issue=1&spage=25&pages=25-32&date=2015&title=Behavioral+Medicine&atitle=Pilot+feasibility+study+of+a+brief%2C+tailored+mobile+health+intervention+for+depression+among+patients+…
Ahn, H. S. and Yep, W. and Lim, J. and Ahn, B. K. and Johanson, D. L. and Hwang, E. J. and Lee, M. H. and Broadbent, E. and MacDonald, B. A.	2019	Hospital Receptionist Robot v2: Design for Enhancing Verbal Interaction with Social Skills	2019 28th IEEE International Conference on Robot and Human Interactive Communication (RO-MAN)			2021-06-01			1944-9437
Ahram, T. Z. and Karwowski, W.	2017	International Conference on The Human Side of Service Engineering, 2016	Adv. Intell. Sys. Comput.	494		1-494	Springer Verlag		21945357 (ISSN); 9783319419466 (ISBN)	https://www.scopus.com/inward/record.uri?eid=2-s2.0-84986294180&partnerID=40&md5=31671be6dc897b335e7dab2cb9a36006
Ahsen, T. and Dogar, F.	2019	A case for a richer, Bi-directional interface between augmented reality applications and the network				59-60	Association for Computing Machinery	Tufts University, United States	9781450366731 (ISBN)	https://www.scopus.com/inward/record.uri?eid=2-s2.0-85074453393&doi=10.1145%2f3308557.3308679&partnerID=40&md5=5c14b35ddb21cd53fee25a7cdb09d617
Ahsen, T. and Dogar, F. R. and Gardony, A. L.	2019	Exploring the impact of network impairments on remote collaborative augmented reality applications					Association for Computing Machinery	Tufts University, United States CCDC - Soldier Center, CABCS, United States	9781450359719 (ISBN)	https://www.scopus.com/inward/record.uri?eid=2-s2.0-85067298364&doi=10.1145%2f3290607.3312774&partnerID=40&md5=a8198554075681d322521b0f35b2721a
Ahuja, T. and Mariam Mousavi, K. and Klejmont, L. and Desai, S.	2018	Enoxaparin dosing and antixa monitoring in specialty populations: A case series of renal-impaired, extremes of body weight, pregnant, and pediatric patients	P and T	43	10	609-614		Internal Medicine in the Department of Pharmacy, New York University Langone Health, New York, NY, United States Cardiovascular Surgery Specialist at CHI Baylor-St. Luke’s Medical Center, Houston, TX, United States Pediatric Hematology, Oncology, and Stem Cell Transplantation at Maria Fareri Children’s Hospital, Westchester Medical Center, ValhallaNY, United States Pediatrics & Neonatal at Parkla…	10521372 (ISSN)	https://www.scopus.com/inward/record.uri?eid=2-s2.0-85056588343&partnerID=40&md5=26676cc1fab827d6ea2f031ea36af2c2
Aigner, Benjamin and David, Veronika and Deinhofer, Martin and Veigl, Christoph	2016	FLipMouse: a Flexible Alternative Input Solution for People with Severe Motor Restrictions	Proceedings of the 7th International Conference on Software Development and Technologies for Enhancing Accessibility and Fighting Info-exclusion			25–32	Association for Computing Machinery	Vila Real, Portugal		https://doi.org/10.1145/3019943.3019948
Aikens, J. E. and Trivedi, R. and Heapy, A. and Pfeiffer, P. N. and Piette, J. D.	2015	Potential Impact of Incorporating a Patient-Selected Support Person into mHealth for Depression	Journal of General Internal Medicine	30	6	797-803		Aikens, James E. Department of Family Medicine, University of Michigan, 1018 Fuller Street, Ann Arbor, MI, 48104-1213, USA, aikensj@umich.edu.	1525-1497	http://ovidsp.ovid.com/ovidweb.cgi?T=JS&CSC=Y&NEWS=N&PAGE=fulltext&D=med12&AN=25666218 http://openurl.bibsys.no/openurl?sid=OVID:medline&id=pmid:25666218&id=doi:10.1007%2Fs11606-015-3208-7&issn=0884-8734&isbn=&volume=30&issue=6&spage=797&pages=797-803&date=2015&title=Journal+of+General+Internal+Medicine&atitle=Potential+Impact+of+Incorporating+a+Patient-Selected+Support+Person+into+mHealth+for+De…
Aivaliotis, V. I. and Lee, Y. and Zia, J. and Wassef, W. and Abramson, M. and Park, W.	2017	Telephone-Based Mindfulness Therapy Intervention for Patients with Chronic Pancreatitis	Digestive Diseases and Sciences	62	2	502-509		Department of Medicine, Stanford Hospital, Stanford, CA, United States Division of Gastroenterology, Stanford Hospital, Stanford, CA, United States Division of Gastroenterology, University of Washington Medical Center, Seattle, WA, United States Division of Gastroenterology, University of Massachusetts, Worcester, MA, United States Center for Integrative Medicine, Stanford School of Medicine, Sta…	01632116 (ISSN)	https://www.scopus.com/inward/record.uri?eid=2-s2.0-85001655088&doi=10.1007%2fs10620-016-4389-6&partnerID=40&md5=577feb8dd90e109f942f17fd00a184be
Akram, M. and Sulaiman, R. B.	2019	Comparative web accessibility evaluation of saudi government websites for compliance with wcag 1.0 and wcag 2.0 using automatic web accessibility tools	Journal of Theoretical and Applied Information Technology	97	10	2656-2668		College of Graduate Studies, Universiti Tenaga Nasional, Jalan IKRAM-UNITEN, Kajang, Selangor 43000, Malaysia College of Information Technology, Universiti Tenaga Nasional, Jalan IKRAM UNITEN, Kajang, Selangor 43000, Malaysia	19928645 (ISSN)	https://www.scopus.com/inward/record.uri?eid=2-s2.0-85067938431&partnerID=40&md5=35e8396e7fe3a5982435c4901074ad3d
Al Mahmud, A. and Slikboer, R. and Stargatt, J. and Bhar, S.	2019	Computer-based cognitive interventions for mild cognitive impairment and dementia in older adults: protocol for a systematic review of published studies and meta-analysis	Systematic Reviews	8	1	231		Al Mahmud, Abdullah. Swinburne University of Technology, Melbourne, Australia. aalmahmud@swin.edu.au. Slikboer, Reneta. Swinburne University of Technology, Melbourne, Australia. Stargatt, Jennifer. Swinburne University of Technology, Melbourne, Australia. Bhar, Sunil. Swinburne University of Technology, Melbourne, Australia.	2046-4053	http://ovidsp.ovid.com/ovidweb.cgi?T=JS&CSC=Y&NEWS=N&PAGE=fulltext&D=prem&AN=31492180 http://openurl.bibsys.no/openurl?sid=OVID:medline&id=pmid:31492180&id=doi:10.1186%2Fs13643-019-1146-x&issn=2046-4053&isbn=&volume=8&issue=1&spage=231&pages=231&date=2019&title=Systematic+Reviews&atitle=Computer-based+cognitive+interventions+for+mild+cognitive+impairment+and+dementia+in+older+adults%3A+protocol+f…
Al-Halhouli, A. and Qitouqa, H. and Malkosh, N. and Shubbak, A. and Al-Gharabli, S. and Hamad, E.	2016	LEGO Mindstorms NXT for elderly and visually impaired people in need: A platform	Technology & Health Care	24	4	579-85		Al-Halhouli, Ala'aldeen. School of Applied Technical Sciences, German Jordanian University, Amman, Jordan. Qitouqa, Hala. School of Applied Medical Sciences, German Jordanian University, Amman, Jordan. Malkosh, Nancy. School of Applied Medical Sciences, German Jordanian University, Amman, Jordan. Shubbak, Alaa. School of Applied Technical Sciences, German Jordanian University, Amman, Jordan. Al-G…	1878-7401	http://ovidsp.ovid.com/ovidweb.cgi?T=JS&CSC=Y&NEWS=N&PAGE=fulltext&D=med13&AN=26835733 http://openurl.bibsys.no/openurl?sid=OVID:medline&id=pmid:26835733&id=doi:10.3233%2FTHC-161140&issn=0928-7329&isbn=&volume=24&issue=4&spage=579&pages=579-85&date=2016&title=Technology+%26+Health+Care&atitle=LEGO+Mindstorms+NXT+for+elderly+and+visually+impaired+people+in+need%3A+A+platform.&aulast=Al-Halhouli&pi…
Al-Jaleeli, Y. A. R. and Galimyanov, A. F.	2019	A proposed method to design specialized web pages for visually impaired and blind students	Universal Journal of Educational Research	7	10	16-20		Institute of Computational Mathematics and Information Technologies, Kazan Federal University, Russian Federation	23323205 (ISSN)	https://www.scopus.com/inward/record.uri?eid=2-s2.0-85074512344&doi=10.13189%2fujer.2019.071804&partnerID=40&md5=de15a740e276dde3e4f8c1f8389f49f8
Al-khomsan, M. and Al-Arjan, A. and Al-Amro, A. and Al-Nafjan, K.	2015	Usability evaluation of Twitter on Android platform for elderly Arab users using morae evaluation tool	2015 10th International Conference for Internet Technology and Secured Transactions (ICITST)			446-447
Al-Megren, S. and Almutairi, A.	2019	Analysis of user requirements for a mobile augmented reality application to support literacy development amongst hearing-impaired children	Journal of Information and Communication Technology	18	1	97-121		Information Technology Department, King Saud University, Saudi Arabia	1675414X (ISSN)	https://www.scopus.com/inward/record.uri?eid=2-s2.0-85058090633&partnerID=40&md5=96b9918a955932de677c96d2faf0d360
Al-Megren, S. and Almutairi, A. and Rau, P. P.	2018	Assessing the effectiveness of an augmented reality application for the literacy development of arabic children with hearing impairments	Lect. Notes Comput. Sci.	10912		2018-03-01	Springer Verlag	Information Technology Department, King Saud University, Riyadh, 12371, Saudi Arabia	03029743 (ISSN); 9783319922515 (ISBN)	https://www.scopus.com/inward/record.uri?eid=2-s2.0-85050650286&doi=10.1007%2f978-3-319-92252-2_1&partnerID=40&md5=2a687327cc6cb42956de8b1c7b11fe20
Al-Sarayrah, W. and Al-Aiad, A. and Jararweh, Y.	2018	Social Networking Sites and Deaf and Hard of Hearing People in Jordan: Characteristics and Preferences	2018 IEEE/ACS 15th International Conference on Computer Systems and Applications (AICCSA)			2021-05-01			2161-5330
Albert, A. A. and López, L. F. D. M. and Blas, N. G.	2020	Tele-treatment application design for disable patients withwireless sensors	Applied Sciences (Switzerland)	10	3			Department of Computer Science, College of Arts and Sciences, Troy University, Troy, AL 36082, United States Departamento de Sistemas Informáticos, Escuela Técnica Superior de Ingeniería de Sistemas Informáticos, Universidad Politécnica de Madrid, Madrid, 28031, Spain	20763417 (ISSN)	https://www.scopus.com/inward/record.uri?eid=2-s2.0-85081589060&doi=10.3390%2fapp10031142&partnerID=40&md5=1a601c8a6a66c0d8e40f0e4a1bc71781
Albert, M. J. and Mudarra, M. J. and Perez-Molina, C. and Mileva, N. and Castro, M. and Perez, M. G. and Beatriz Martin Alonso, C. and Al Achhab, M. and El Mohajir, M. and Jellouli, I. and El Mohajir, B. E.	2018	Quality in the Mobile Digital Resources (MDR) Conceptual Model		2018		398-399	Institute of Electrical and Electronics Engineers Inc.	Dept. Teoría de la Educación y, UNED, Pedagogía Social School of Education, Madrid, Spain UNED, DIEECTQAI Industrial Engineering Technical School (ETSII), Madrid, Spain ECIT Dept., Plovdiv Univ Plovdiv, Bulgaria DIEECTQAI Industrial Engineering, Technical School (ETSII) UNED, Madrid, Spain Departamento de Ingeniería Eléctrica Electrónica Control, Telemática y Química Aplicada A la Ingeniería Indu…	2327185X (ISSN); 9781538643853 (ISBN)	https://www.scopus.com/inward/record.uri?eid=2-s2.0-85061440227&doi=10.1109%2fCIST.2018.8596640&partnerID=40&md5=3b457776f3cbdc3dd91b6af16a1ba04f
Albouys-Perrois, J. and Laviole, J. and Briant, C. and Brock, A. M.	2018	Towards a multisensory augmented reality map for blind and low vision people: A participatory design approach		2018			Association for Computing Machinery	Inria Bordeaux, Talence, France RealityTech, Bordeaux, France IRSA, CSES Alfred Peyrelongue Carbon Blanc, France University of Toulouse, ENAC, Inria Bordeaux, Toulouse, France	9781450356206 (ISBN); 9781450356213 (ISBN)	https://www.scopus.com/inward/record.uri?eid=2-s2.0-85046945645&doi=10.1145%2f3173574.3174203&partnerID=40&md5=e68e27b65759e27226e8adfd1ab08a1c
Aldabaybah, B. and Jusoh, S.	2019	Usability features for arabic assistive technology for dyslexia				223-228	Institute of Electrical and Electronics Engineers Inc.	King Hussein School of Computing Sciences, Princess Sumaya University for Technology, Amman, Jordan	9781538663219 (ISBN)	https://www.scopus.com/inward/record.uri?eid=2-s2.0-85063507440&doi=10.1109%2fICSGRC.2018.8657536&partnerID=40&md5=e99f06e84620ed6fd4fa1a67d4c06f79
Aldaz, Gabriel and Puria, Sunil and Leifer, Larry J.	2016	Smartphone-Based System for Learning and Inferring Hearing Aid Settings	Journal of the American Academy of Audiology	27	9	732-749		Department of Mechanical Engineering, Center for Design Research, Stanford University, Stanford, CA Mechanics and Computation Division, Department of Mechanical Engineering, Stanford University, Stanford, CA	1050-0545	http://search.ebscohost.com/login.aspx?direct=true&db=cin20&AN=118702818&site=ehost-live
Aledavood, T. and Triana Hoyos, A. M. and Alakorkko, T. and Kaski, K. and Saramaki, J. and Isometsa, E. and Darst, R. K.	2017	Data Collection for Mental Health Studies Through Digital Platforms: Requirements and Design of a Prototype	JMIR Research Protocols	6	6	e110		Aledavood, Talayeh. Department of Computer Science, Aalto University, Espoo, Finland. Triana Hoyos, Ana Maria. Department of Computer Science, Aalto University, Espoo, Finland. Alakorkko, Tuomas. Department of Computer Science, Aalto University, Espoo, Finland. Kaski, Kimmo. Department of Computer Science, Aalto University, Espoo, Finland. Saramaki, Jari. Department of Computer Science, Aalto Uni…	1929-0748	http://ovidsp.ovid.com/ovidweb.cgi?T=JS&CSC=Y&NEWS=N&PAGE=fulltext&D=prem2&AN=28600276 http://openurl.bibsys.no/openurl?sid=OVID:medline&id=pmid:28600276&id=doi:10.2196%2Fresprot.6919&issn=1929-0748&isbn=&volume=6&issue=6&spage=e110&pages=e110&date=2017&title=JMIR+Research+Protocols&atitle=Data+Collection+for+Mental+Health+Studies+Through+Digital+Platforms%3A+Requirements+and+Design+of+a+Prototyp…
Alelaiwi, A. and Hassan, M. M. and Bhuiyan, M. Z. A.	2018	A secure and dependable connected smart home system for elderly		2018		722-727	Institute of Electrical and Electronics Engineers Inc.	College of Computer and Information Sickness, King Saud University, Riyadh, 11543, Saudi Arabia Department of Computer and Information Sciences, Fordham University, New York, United States	9781538619551 (ISBN)	https://www.scopus.com/inward/record.uri?eid=2-s2.0-85048121597&doi=10.1109%2fDASC-PICom-DataCom-CyberSciTec.2017.126&partnerID=40&md5=f7d309a90eb03bb1b3096144c78f88ed
Alexander, Sam	2015	mHealth technologies for the self-management of diabetes in the older population			111	14–18			1558-2337	https://doi.org/10.1145/2809904.2809908
Alexanderson, Simon and BESKOW, JONAS	2015	Towards Fully Automated Motion Capture of Signs -- Development and Evaluation of a Key Word Signing Avatar		7	2	Article 7			1936-7228	https://doi.org/10.1145/2764918
Alfakir, R. and van Leeuwen, L. M. and Pronk, M. and Kramer, S. E. and Zapala, D. A.	2019	Comparing the International Classification of Functioning, Disability, and Health Core Sets for Hearing Loss and Otorhinolaryngology/Audiology Intake Documentation at Mayo Clinic	Ear & Hearing	40	4	858-869		Alfakir, Razan. Department of Otorhinolaryngology, Mayo Clinic, Jacksonville, FL, USA. Alfakir, Razan. These authors contributed equally to this work. van Leeuwen, Lisette M. Department of Otorhinolaryngology, Mayo Clinic, Jacksonville, FL, USA. van Leeuwen, Lisette M. Amsterdam UMC, Vrije Universiteit Amsterdam, Otolaryngology- Head and Neck Surgery, Ear & Hearing, Amsterdam Public Health Resear…	1538-4667	http://ovidsp.ovid.com/ovidweb.cgi?T=JS&CSC=Y&NEWS=N&PAGE=fulltext&D=medl&AN=30289788 http://openurl.bibsys.no/openurl?sid=OVID:medline&id=pmid:30289788&id=doi:10.1097%2FAUD.0000000000000662&issn=0196-0202&isbn=&volume=40&issue=4&spage=858&pages=858-869&date=2019&title=Ear+%26+Hearing&atitle=Comparing+the+International+Classification+of+Functioning%2C+Disability%2C+and+Health+Core+Sets+for+Hearin…
Alfredo, Mendoza G. and Francisco, J. Alvarez R. and Jaime, Muñoz A. and Rusu, Cristian and Francisco, Acosta E. and Ricardo, Mendoza G.	2016	A Cooperative Process for a Learnability Study with Down Syndrome Children	Proceedings of the XVII International Conference on Human Computer Interaction			Article 7	Association for Computing Machinery	Salamanca, Spain		https://doi.org/10.1145/2998626.2998636
Alhussayen, A. and Jafri, R. and Benabid, A. and Soares, M. and Ahram, T. Z. and Falcao, C.	2017	Requirements’ elicitation for a tangible interface-based educational application for visually impaired children	Adv. Intell. Sys. Comput.	486		583-596	Springer Verlag	Department of Software Engineering, King Saud University, Riyadh, Saudi Arabia Department of Information Technology, King Saud University, Riyadh, Saudi Arabia	21945357 (ISSN); 9783319416847 (ISBN)	https://www.scopus.com/inward/record.uri?eid=2-s2.0-84992554928&doi=10.1007%2f978-3-319-41685-4_52&partnerID=40&md5=01026326cc1981748984dbb974afaa47
Ali-Faisal, S. F. and Scott, L. B. and Johnston, L. and Grace, S. L.	2016	Cardiac rehabilitation referral and enrolment across an academic health sciences centre with eReferral and peer navigation: A randomised controlled pilot trial	BMJ Open	6	3			York University, Toronto, ON, Canada Stony Brook University, Program in Public Health, Stony Brook Medicine, School of Health, Technology and Management, Stony Brook, NY, United States School of Kinesiology and Health Science, York University, Toronto, ON, Canada	20446055 (ISSN)	https://www.scopus.com/inward/record.uri?eid=2-s2.0-84962329935&doi=10.1136%2fbmjopen-2015-010214&partnerID=40&md5=ff8bab9be810a052263c5bfb39de5bb8
Ali, Abdullah	2015	Sequential Gestural Passcodes on Google Glass	Proceedings of the 17th International ACM SIGACCESS Conference on Computers & Accessibility			359–360	Association for Computing Machinery	Lisbon, Portugal		https://doi.org/10.1145/2700648.2811326
Ali, M. and Shaikh, Z. A. and Khan, F. M. and Baig, M. H. and Uddin, M. and Lace, N. and Sanchez, B. and Callaos, N. C. and Savoie, M. and Goriachkin, O.	2015	Usability security for information systems based on cybernetics		1		371-375	International Institute of Informatics and Systemics, IIIS	NUCES, FAST, Karachi, Pakistan	9781941763292 (ISBN)	https://www.scopus.com/inward/record.uri?eid=2-s2.0-84961189779&partnerID=40&md5=ee4313771c95729f1c89cca125adb424
Aljaroodi, H. M. and Adam, M. T. P. and Chiong, R. and Cornforth, D. J. and Minichiello, M. and Hevner, A. and vom Brocke, J. and Maedche, A.	2017	Empathic avatars in stroke rehabilitation: A co-designed mhealth artifact for stroke survivors	Lect. Notes Comput. Sci.	10243		73-89	Springer Verlag	The University of Newcastle, Callaghan, NSW 2308, Australia	03029743 (ISSN); 9783319591438 (ISBN)	https://www.scopus.com/inward/record.uri?eid=2-s2.0-85020376567&doi=10.1007%2f978-3-319-59144-5_5&partnerID=40&md5=e05e96d7ef5e376b2f2f8da66f791986
Alkadhi, B. and Al-Wabil, A. and Stephanidis, C.	2018	Behavioral archetypes for stroke rehabilitation technologies	Commun. Comput. Info. Sci.	851		2016-10-01	Springer Verlag	College of Computer and Information Sciences, King Saud University, Riyadh, Saudi Arabia Center for Complex Engineering Systems, King Abdulaziz City for Science and Technology, Riyadh, Saudi Arabia	18650929 (ISSN); 9783319922782 (ISBN)	https://www.scopus.com/inward/record.uri?eid=2-s2.0-85061535414&doi=10.1007%2f978-3-319-92279-9_2&partnerID=40&md5=ad815339656d9e93023d2f6d7eaf62f5
AlKhamis, A. and Dweiri, F. and Altan, H.	2019	Application of Multi-Criteria Decision Making (MCDM) tools in governance evaluation of accessible and inclusive urban developments (AIUD)		2019		3494-3503	IEOM Society	PhD in Engineering Management Program, University of Sharjah, Sharjah, United Arab Emirates Department of Industrial Engineering and Engineering Management, University of Sharjah, Sharjah, United Arab Emirates Department of Architectural Engineering, University of Sharjah, Sharjah, United Arab Emirates	21698767 (ISSN)	https://www.scopus.com/inward/record.uri?eid=2-s2.0-85067247940&partnerID=40&md5=27779880f10064d38ccc1a5b6b07d14f
Allam, Ahmed and Kostova, Zlatina and Nakamoto, Kent and Schulz, Peter Johannes	2015	The effect of social support features and gamification on a web-based intervention for rheumatoid arthritis patients: randomized controlled trial	Journal of Medical Internet Research	17	1	e14-e14		Institute of Communication and Health, Faculty of Communication Sciences, University of Lugano (Università della Svizzera italiana), Lugano, Switzerland. ahmed.allam@usi.ch.	1438-8871	http://search.ebscohost.com/login.aspx?direct=true&db=cin20&AN=109774133&site=ehost-live
Allan, L. M. and Wheatley, A. and Flynn, E. and Smith, A. and Fox, C. and Howel, D. and Barber, R. and Homer, T. M. and Robinson, L. and Parry, S. W. and Corner, L. and Connolly, J. A. and Rochester, L. and Bamford, C.	2018	Is it feasible to deliver a complex intervention to improve the outcome of falls in people with dementia? A protocol for the DIFRID feasibility study	Pilot & Feasibility Studies	4		170		Allan, Louise M. 1Institute of Health Research, University of Exeter, South Cloisters, St Luke's Campus, Heavitree Road, Exeter, EX1 2LU UK. Wheatley, Alison. 2Institute of Health and Society, Newcastle University, Newcastle upon Tyne, UK. Flynn, Elizabeth. 3The Newcastle upon Tyne Hospitals NHS Foundation Trust, Newcastle upon Tyne, UK. Smith, Amy. 4Tees, Esk and Wear Valleys NHS Foundation Trus…	2055-5784	http://ovidsp.ovid.com/ovidweb.cgi?T=JS&CSC=Y&NEWS=N&PAGE=fulltext&D=prem&AN=30455976 http://openurl.bibsys.no/openurl?sid=OVID:medline&id=pmid:30455976&id=doi:10.1186%2Fs40814-018-0364-7&issn=2055-5784&isbn=&volume=4&issue=&spage=170&pages=170&date=2018&title=Pilot+%26+Feasibility+Studies&atitle=Is+it+feasible+to+deliver+a+complex+intervention+to+improve+the+outcome+of+falls+in+people+with+demen…
Allegue, D. R. and Kairy, D. and Higgins, J. and Archambault, P. and Michaud, F. and Miller, W. and Sweet, S. N. and Tousignant, M.	2020	Optimization of upper extremity rehabilitation by combining telerehabilitation with an exergame in people with chronic stroke: a mixed-method study protocol	JMIR Research Protocols	7		7		Allegue, Dorra Rakia. School of Rehabilitation, Universite de Montreal, Montreal, CA. Allegue, Dorra Rakia. The Centre for Interdisciplinary Research in Rehabilitation of Greater Montreal, Institut universitaire sur la readaptation en deficience physique de Montreal, Montreal, CA. Allegue, Dorra Rakia. Mission Universitaire de Tunisie, Montreal, CA. Kairy, Dahlia. School of Rehabilitation, Univer…	1929-0748	http://ovidsp.ovid.com/ovidweb.cgi?T=JS&CSC=Y&NEWS=N&PAGE=fulltext&D=medp&AN=32097119 http://openurl.bibsys.no/openurl?sid=OVID:medline&id=pmid:32097119&id=doi:10.2196%2F14629&issn=1929-0748&isbn=&volume=&issue=&spage=&pages=&date=2020&title=JMIR+Research+Protocols&atitle=Optimization+of+upper+extremity+rehabilitation+by+combining+telerehabilitation+with+an+exergame+in+people+with+chronic+stroke%…
Allen, N. E. and Song, J. and Paul, S. S. and Smith, S. and O'Duffy, J. and Schmidt, M. and Love, R. and Sherrington, C. and Canning, C. G.	2017	An interactive videogame for arm and hand exercise in people with Parkinson's disease: A randomized controlled trial	Parkinsonism & Related Disorders	41		66-72		Allen, Natalie E. The University of Sydney, Faculty of Health Sciences, Sydney, Australia. Electronic address: natalie.allen@sydney.edu.au. Song, Jooeun. The University of Sydney, Faculty of Health Sciences, Sydney, Australia; University of Technology Sydney, Graduate School of Health, Sydney, Australia. Paul, Serene S. The University of Sydney, Faculty of Health Sciences, Sydney, Australia; The …	1873-5126	http://ovidsp.ovid.com/ovidweb.cgi?T=JS&CSC=Y&NEWS=N&PAGE=fulltext&D=med14&AN=28528804 http://openurl.bibsys.no/openurl?sid=OVID:medline&id=pmid:28528804&id=doi:10.1016%2Fj.parkreldis.2017.05.011&issn=1353-8020&isbn=&volume=41&issue=&spage=66&pages=66-72&date=2017&title=Parkinsonism+%26+Related+Disorders&atitle=An+interactive+videogame+for+arm+and+hand+exercise+in+people+with+Parkinson%27s+diseas…
Alloni, A. and Sinforiani, E. and Zucchella, C. and Sandrini, G. and Bernini, S. and Cattani, B. and Pardell, D. T. and Quaglini, S. and Pistarini, C.	2017	Computer-based cognitive rehabilitation: the CoRe system	Disability & Rehabilitation	39	4	407-417		Alloni, Anna. a Department of Electrical, Computer and Biomedical Engineering, University of Pavia, Pavia, Italy. Sinforiani, Elena. b IRRCS C. Mondino Foundation, Pavia, Italy. Zucchella, Chiara. b IRRCS C. Mondino Foundation, Pavia, Italy. Sandrini, Giorgio. b IRRCS C. Mondino Foundation, Pavia, Italy. Bernini, Sara. b IRRCS C. Mondino Foundation, Pavia, Italy. Cattani, Barbara. c IRCCS S. Maug…	1464-5165	http://ovidsp.ovid.com/ovidweb.cgi?T=JS&CSC=Y&NEWS=N&PAGE=fulltext&D=med14&AN=26505323 http://openurl.bibsys.no/openurl?sid=OVID:medline&id=pmid:26505323&id=doi:10.3109%2F09638288.2015.1096969&issn=0963-8288&isbn=&volume=39&issue=4&spage=407&pages=407-417&date=2017&title=Disability+%26+Rehabilitation&atitle=Computer-based+cognitive+rehabilitation%3A+the+CoRe+system.&aulast=Alloni&pid=%3Cauthor%3E…
Almasoud, S. K. and Mathkour, H. I.	2019	Instant adaptation enrichment technique to improve web accessibility for blind users				159-164	Association for Computing Machinery	King Saud University, Riyadh, Saudi Arabia	9781450366359 (ISBN)	https://www.scopus.com/inward/record.uri?eid=2-s2.0-85068708718&doi=10.1145%2f3325917.3325931&partnerID=40&md5=02528f86556be244dc2206fbbaa61460
Almeida, A. and Mulero, R. and Patrono, L. and Rametta, P. and Urosevic, V. and Andric, M. and Rodrigues, J. J. P. C. and Nizetic, S. and Patrono, L. and Rodrigues, J. J. P. C. and Solic, P. and Perkovic, T. and Vukojevic, K. and Milanovic, Z.	2018	A Performance Analysis of an IoT-Aware Elderly Monitoring System					Institute of Electrical and Electronics Engineers Inc.	Deusto Inst. of Technology (DeustoTech), University of Deusto, Bilbao, Spain Dept. of Innovation Engineering, University of Salento, Lecce, Italy Research Development Dept. Belit Ltd., Belgrade, Serbia AMIS (Association for Medical Informatics of Serbia), Belgrade, Serbia	9789532900835 (ISBN)	https://www.scopus.com/inward/record.uri?eid=2-s2.0-85053445469&partnerID=40&md5=75b4a7e248c798cbd044896f7f5034b1
Almeida, A. M. P. and Beja, J. and Pedro, L. and Rodrigues, F. and Clemente, M. and Vieira, R. and Neves, R.	2020	Development of an online digital resource accessible for students with visual impairment or blindness: Challenges and strategies	Work	65	2	333-342		Almeida, Ana Margarida Pisco. DigiMedia/Department of Communication and Art, University of Aveiro, Campus de Santiago, Aveiro, Portugal. Beja, Joana. DigiMedia/Department of Communication and Art, University of Aveiro, Campus de Santiago, Aveiro, Portugal. Pedro, Luis. DigiMedia/Department of Communication and Art, University of Aveiro, Campus de Santiago, Aveiro, Portugal. Rodrigues, Fernanda. R…	1875-9270	http://ovidsp.ovid.com/ovidweb.cgi?T=JS&CSC=Y&NEWS=N&PAGE=fulltext&D=prem&AN=32007977 http://openurl.bibsys.no/openurl?sid=OVID:medline&id=pmid:32007977&id=doi:10.3233%2FWOR-203085&issn=1051-9815&isbn=&volume=65&issue=2&spage=333&pages=333-342&date=2020&title=Work&atitle=Development+of+an+online+digital+resource+accessible+for+students+with+visual+impairment+or+blindness%3A+Challenges+and+strateg…
Almutairi, A. and Al-Megren, S.	2017	Augmented reality for the literacy development of deaf children: A preliminary investigation				359-360	Association for Computing Machinery, Inc	King Saud University, Information Technology Department, Riyadh, Saudi Arabia	9781450349260 (ISBN)	https://www.scopus.com/inward/record.uri?eid=2-s2.0-85041407481&doi=10.1145%2f3132525.3134789&partnerID=40&md5=c1376b283816fd89cc6abeda333a6d96
Almutairi, A. and Al-Megren, S. and Shih, T. K. and Velastin, S. and Robinson, P. and Smeaton, A. F. and Terutoshi, T. and Badioze Zaman, H. and Jaafar, A. and Mohamad Ali, N.	2017	Preliminary investigations on augmented reality for the literacy development of deaf children	Lect. Notes Comput. Sci.	10645		412-422	Springer Verlag	Information Technology Department, King Saud University, Riyadh, Saudi Arabia	03029743 (ISSN); 9783319700090 (ISBN)
Almuzaini, M. A. and Abdullah-Al-Wadud, M.	2019	Medication Identification Aid for Visually Impaired Patients					Institute of Electrical and Electronics Engineers Inc.	Department of Software Engineering, King Saud University, College of Computer and Information Sciences, Riyadh, Saudi Arabia	9781728101088 (ISBN)	https://www.scopus.com/inward/record.uri?eid=2-s2.0-85073890092&doi=10.1109%2fCAIS.2019.8769563&partnerID=40&md5=cd70f70af0021711748a60f38258ae14
Alnfiai, M. and Sampalli, S.	2019	BraillePassword: accessible web authentication technique on touchscreen devices	Journal of Ambient Intelligence and Humanized Computing	10	6	2375-2391		Faculty of Computer Science, Dalhousie University, Halifax, B3H 1W5, Canada	18685137 (ISSN)	https://www.scopus.com/inward/record.uri?eid=2-s2.0-85049574862&doi=10.1007%2fs12652-018-0860-x&partnerID=40&md5=e1a66d016589e9dc395f64e4609a7994
Alper, M. and Goggin, G.	2017	Digital technology and rights in the lives of children with disabilities	New Media and Society	19	5	726-740		Northeastern University, United States The University of Sydney, Australia	14614448 (ISSN)	https://www.scopus.com/inward/record.uri?eid=2-s2.0-85019233264&doi=10.1177%2f1461444816686323&partnerID=40&md5=a53dd1ab6dc7b7f0f1e22ef3e2e215d8
Alqahtani, S. and Joseph, J. and Dicianno, B. and Layton, N. A. and Toro, M. L. and Ferretti, E. and Tuakli-Wosornu, Y. A. and Chhabra, H. and Neyedli, H. and Lopes, C. R. and Alqahtani, M. M. and Van de Vliet, P. and Kumagaya, S. I. and Kim, J. B. and McKinney, V. and Yang, Y. S. and Goldberg, M. and Cooper, R.	2019	Stakeholder perspectives on research and development priorities for mobility assistive-technology: a literature review	Disability & Rehabilitation Assistive Technology			2015-01-01		Alqahtani, Saleh. Human Engineering Research Laboratories, University of Pittsburgh, Pittsburgh, PA, USA. Joseph, James. Human Engineering Research Laboratories, University of Pittsburgh, Pittsburgh, PA, USA. Joseph, James. VA Pittsburgh Healthcare System, HERL, Pittsburgh, PA, USA. Dicianno, Brad. Physical Medicine and Rehabilitation, University of Pittsburgh Medical Center, Pittsburgh, PA, USA.…	1748-3115	http://ovidsp.ovid.com/ovidweb.cgi?T=JS&CSC=Y&NEWS=N&PAGE=fulltext&D=medp&AN=31535934 http://openurl.bibsys.no/openurl?sid=OVID:medline&id=pmid:31535934&id=doi:10.1080%2F17483107.2019.1650300&issn=1748-3107&isbn=&volume=&issue=&spage=1&pages=1-15&date=2019&title=Disability+%26+Rehabilitation+Assistive+Technology&atitle=Stakeholder+perspectives+on+research+and+development+priorities+for+mobility+a…
Alrajhi, W. and Alaloola, D. and Albarqawi, A.	2017	Smart home: Toward daily use of BCI-based systems					Institute of Electrical and Electronics Engineers Inc.	College of Computer and Information Sciences, Al- Imam Muhammad Ibn Saud Islamic University, Riyadh, Saudi Arabia	9781467387651 (ISBN)	https://www.scopus.com/inward/record.uri?eid=2-s2.0-85019247101&doi=10.1109%2fICIHT.2017.7899002&partnerID=40&md5=94b58154bb59b1128bc11fce09f0adfc
Alrob, O. A. and Alazzam, S. and Alzoubi, K. and Nusair, M. B. and Amawi, H. and Karasneh, R. and Rababa’H, A. and Nammas, M.	2019	The effect of long-term second-generation antipsychotics use on the metabolic syndrome parameters in jordanian population	Medicina (Lithuania)	55	7			Faculty of Pharmacy, Yarmouk University, Irbid, 22110, Jordan Faculty of Pharmacy, Jordan University of Science and Technology, Irbid, 22110, Jordan Faculty of Medicine, Yarmouk University, Irbid, 22110, Jordan	1010660X (ISSN)	https://www.scopus.com/inward/record.uri?eid=2-s2.0-85069266610&doi=10.3390%2fmedicina55070320&partnerID=40&md5=63e4c5b56434019409c87ab1189a669a
Alsaqer, M. and Chatterjee, S.	2017	Helping the elderly with physical exercise: Development of persuasive mobile intervention sensitive to elderly cognitive decline		2017		2021-06-01	Institute of Electrical and Electronics Engineers Inc.	College of Computer Science, King Khalid University, IS Department, Abha, Aseer, Saudi Arabia Center for Information Systems and Technology, Claremont Graduate University, 130 E 9t St, Claremont, CA 91711, United States	9781509067046 (ISBN)	https://www.scopus.com/inward/record.uri?eid=2-s2.0-85048553308&doi=10.1109%2fHealthCom.2017.8210790&partnerID=40&md5=1e9caceef369fb3e728917af2f8194a6
Alshehri, M. G. and Joury, A. U.	2019	Quality, readability, and understandability of internet-based information on cataract	Health and Technology	9	5	791-795		Department of Ophthalmology, College of Medicine, King Saud University, Riyadh, Saudi Arabia King Salman Heart Center, King Fahd Medical City, Riyadh, 11525, Saudi Arabia Department of Internal Medicine, Ochsner Health Foundation, New Orleans, LA 70121, United States	21907188 (ISSN)	https://www.scopus.com/inward/record.uri?eid=2-s2.0-85067232766&doi=10.1007%2fs12553-019-00324-5&partnerID=40&md5=aa7cb991cef6efdb4234adb25f04f653
Alsumait, A. and Fasial, M. and Anderst-Kotsis, G. and Pardede, E. and Steinbauer, M. and Indrawan-Santiago, M. and Salvadori, I. L. and Salvadori, I. L. and Khalil, I.	2018	CLTD: Collaborative learning tool for Deaf				146-151	Association for Computing Machinery	Computer Engineering Department, Kuwait University, Kuwait	9781450364799 (ISBN)	https://www.scopus.com/inward/record.uri?eid=2-s2.0-85061153437&doi=10.1145%2f3282373.3282846&partnerID=40&md5=b0ddbda4007c55b452edb9d53ffbb8e8
Alsumait, Asmaa and Faisal, Maha and Banian, Sara	2015	Improving literacy for deaf Arab children using interactive storytelling	Proceedings of the 17th International Conference on Information Integration and Web-based Applications & Services			Article 7	Association for Computing Machinery	Brussels, Belgium		https://doi.org/10.1145/2837185.2837187
Althuizius, M. and Lefer, G. and Bourdon, P. and Lopez Cazaux, S.	2018	Integrating the touch-screen into oral health prevention programs for people with cognitive disabilities: An exploratory study in children	Revue d'Epidemiologie et de Sante Publique	66	2	107-116		UFR d'odontologie, département de pédodontie, université de Nantes, 1, place Alexis-Ricordeau, BP 44042, cedex 1, Nantes, France Centre de recherche en éducation de Nantes (EA 2661), Nantes, France Service d'odontologie conservatrice et pédiatrique, CHU de Nantes, Nantes, France	03987620 (ISSN)
Altinay, F. and Başari, G. and Daǧli, G. and Altinay, Z. and Escudeiro, P. and Zvacek, S. and McLaren, B. M. and Uhomoibhi, J. and Costagliola, G.	2017	The role of accessibility and equality in open leadership and management		1		715-719	SciTePress	Faculty of Education, Educational Sciences Institute, Societal Research and Development Center, Near East University, Nicosia, Cyprus Faculty of Education, Kyrenia University, Near East University, Nicosia, Cyprus	9789897582394 (ISBN)	https://www.scopus.com/inward/record.uri?eid=2-s2.0-85023781794&partnerID=40&md5=e409f8535518fff4d4c36e6fa4092ce1
Altınay, Z. and Ossiannilsson, E. and Kalaç, M. O. and Başarı, G. and Aktepebaşı, A. and Altınay, F.	2016	Establishing a framework on OER practices for ICT competence of disabled citizens	Turkish Online Journal of Educational Technology	15	3	68-72		Faculty of Education, Near East University, India The Swedish Association for Distance Education/SVERD/SADEOpen Education, Sweden Celal Bayar University, Turkey	13036521 (ISSN)	https://www.scopus.com/inward/record.uri?eid=2-s2.0-84977103381&partnerID=40&md5=c991af0c913f6f35c0eef0b90b41a588
Alva, M. L. and Samuel-Hodge, C. D. and Porterfield, D. and Thomas, T. and Leeman, J.	2017	A Feasibility Study of Supply and Demand for Diabetes Prevention Programs in North Carolina	Preventing Chronic Disease	14		E51		Alva, Maria L. Public Health Economics Program, RTI International, 701 13th St NW No. 750, Washington, DC 20005. Email: malva@rti.org. Samuel-Hodge, Carmen D. University of North Carolina at Chapel Hill, Gillings School of Global Public Health, Chapel Hill, North Carolina. Porterfield, Deborah. RTI International, Washington, DC. Porterfield, Deborah. University of North Carolina at Chapel Hill, S…	1545-1151	http://ovidsp.ovid.com/ovidweb.cgi?T=JS&CSC=Y&NEWS=N&PAGE=fulltext&D=med14&AN=28662760 http://openurl.bibsys.no/openurl?sid=OVID:medline&id=pmid:28662760&id=doi:10.5888%2Fpcd14.160604&issn=1545-1151&isbn=&volume=14&issue=&spage=E51&pages=E51&date=2017&title=Preventing+Chronic+Disease&atitle=A+Feasibility+Study+of+Supply+and+Demand+for+Diabetes+Prevention+Programs+in+North+Carolina.&aulast=Alva&pi…
Alvarado, S. and Jessel, N. and Truillet, P. and Gaildrat, V. and Miesenberger, K. and Kouroupetroglou, G.	2018	A reproducible experiment towards the accessibility of a geographical map	Lect. Notes Comput. Sci.	10897		288-291	Springer Verlag	ESPE Ecole supérieure du professorat et de l’éducation, Toulouse, France IRIT Toulouse Institute of Computer Science Research, Toulouse University, Toulouse, France	03029743 (ISSN); 9783319942735 (ISBN)	https://www.scopus.com/inward/record.uri?eid=2-s2.0-85049773445&doi=10.1007%2f978-3-319-94274-2_40&partnerID=40&md5=b8bfce571ff072870a33063bf3b8dfae
Alve, Yeasir Arafat and Bontje, Peter	2019	Factors Influencing Participation in Daily Activities by Persons With Spinal Cord Injury: Lessons Learned From an International Scoping Review	Topics in Spinal Cord Injury Rehabilitation	25	1	41-61		Department of Occupational Therapy, Graduate School of Human Health Sciences, Tokyo Metropolitan University, Tokyo, Japan Department of Occupational Therapy, BHPI, Centre for the Rehabilitation of the Paralysed (CRP), Dhaka, Bangladesh	1082-0744	http://search.ebscohost.com/login.aspx?direct=true&db=cin20&AN=134606802&site=ehost-live
Alves, A. G. and Cathcart, K. D. P. and Schmidt, A. E. F.	2015	Digital games as a tool for inclusive education: A case of study report	Turkish Online Journal of Educational Technology	2015		182-189		Universidade do Vale do Itajaí (UNIVALI), Brazil Instituto Federal de Educação, Ciência e Tecnologia Catarinense (IFC), Brazil	13036521 (ISSN)	https://www.scopus.com/inward/record.uri?eid=2-s2.0-84957575894&partnerID=40&md5=215b8266503f20fd07966cde028939df
Aly, S. and Kbar, G. and Abdullah, M. and Al-Sharawy, I. and Salvendy, G. and Zhou, J. and Salvendy, G.	2015	Modeling the interaction and control of smart universal interface for persons with disabilities	Lect. Notes Comput. Sci.	9194		377-388	Springer Verlag	Industrial Engineering Department, College of Engineering, King Saud University Riyadh, Riyadh, Saudi Arabia Riyadh Techno-Valley, King Saud University Riyadh, Riyadh, Saudi Arabia Riyadh, Saudi Arabia	03029743 (ISSN); 9783319209128 (ISBN)	https://www.scopus.com/inward/record.uri?eid=2-s2.0-84949908432&doi=10.1007%2f978-3-319-20913-5_35&partnerID=40&md5=35bc24d2d750cf8d75080e85d17e1e8b
Amado-Salvatierra, H. R. and Hernández, R. and Hilera, J. R.	2015	Teaching and promoting web accessibility in virtual learning environments: A staff training experience in Latin-America		2015			Institute of Electrical and Electronics Engineers Inc.	GES Department, Galileo University Guatemala, Guatemala Computer Science Department, University of Alcalá, Alcalá de Henares, Spain	15394565 (ISSN)	https://www.scopus.com/inward/record.uri?eid=2-s2.0-84938117941&doi=10.1109%2fFIE.2014.7044392&partnerID=40&md5=996c5f522c1e9d5a174596fe27643da5
Amado-Salvatierra, H. R. and Hilera, J. R. and Tortosa, S. O. and Rizzardini, R. H. and Piedra, N.	2016	Towards a semantic definition of a framework to implement accessible e-learning projects	Journal of Universal Computer Science	22	7	921-942		Universidad Galileo, Guatemala City, Guatemala Universidad de Alcalá, Alcalá de Henares, Spain Universidad Técnica Particular de Loja, Loja, Ecuador	0948695X (ISSN)	https://www.scopus.com/inward/record.uri?eid=2-s2.0-84986538341&partnerID=40&md5=20ce4b0ab73ab02dc81f836a9da78068
Amador-Jimenez, L. and Mohammadi, A. and Nasiri, F. and Yan, X. and Zhong, M. and Lu, M. and Wu, C. and Qiu, Z. and Hu, Z.	2017	Level of comfort and safety in railway transit				1060-1066	Institute of Electrical and Electronics Engineers Inc.	Department of BCEE, Concordia University, Montreal, QC, Canada	9781538604373 (ISBN)	https://www.scopus.com/inward/record.uri?eid=2-s2.0-85032823387&doi=10.1109%2fICTIS.2017.8047901&partnerID=40&md5=9463dd3c0e97e85c8826b0c4234b474b
Amann, J. and Rubinelli, S.	2017	Views of Community Managers on Knowledge Co-creation in Online Communities for People With Disabilities: Qualitative Study	Journal of Medical Internet Research	19	10	e320		Amann, Julia. Swiss Paraplegic Research, Nottwil, Switzerland. Amann, Julia. Department of Health Sciences and Health Policy, University of Lucerne and Swiss Paraplegic Research, Lucerne/Nottwil, Switzerland. Rubinelli, Sara. Swiss Paraplegic Research, Nottwil, Switzerland. Rubinelli, Sara. Department of Health Sciences and Health Policy, University of Lucerne and Swiss Paraplegic Research, Lucer…	1438-8871	http://ovidsp.ovid.com/ovidweb.cgi?T=JS&CSC=Y&NEWS=N&PAGE=fulltext&D=med14&AN=29017993 http://openurl.bibsys.no/openurl?sid=OVID:medline&id=pmid:29017993&id=doi:10.2196%2Fjmir.7406&issn=1438-8871&isbn=&volume=19&issue=10&spage=e320&pages=e320&date=2017&title=Journal+of+Medical+Internet+Research&atitle=Views+of+Community+Managers+on+Knowledge+Co-creation+in+Online+Communities+for+People+With+Disab…
Amat, A. Z. and Swanson, A. and Weitlauf, A. and Warren, Z. and Sarkar, N. and Stephanidis, C. and Antona, M.	2018	Design of an assistive avatar in improving eye gaze perception in children with ASD during virtual interaction	Lect. Notes Comput. Sci.	10907		463-474	Springer Verlag	Electrical Engineering and Computer Science, Vanderbilt University, Nashville, TN 37212, United States Mechanical Engineering, Vanderbilt University, Nashville, TN 37212, United States Treatment and Research Institute for Autism Spectrum Disorders (TRIAD), Vanderbilt University, Nashville, TN 37212, United States Pediatrics, Psychiatry and Special Education, Vanderbilt University, Nashville, TN 3…	03029743 (ISSN); 9783319920511 (ISBN)	https://www.scopus.com/inward/record.uri?eid=2-s2.0-85050612174&doi=10.1007%2f978-3-319-92049-8_33&partnerID=40&md5=34194fcdee28407e7f05076bc2da600a
Amatya, B. and Galea, M. P. and Kesselring, J. and Khan, F.	2015	Effectiveness of telerehabilitation interventions in persons with multiple sclerosis: A systematic review	Multiple Sclerosis and Related Disorders	4	4	358-369		Department of Rehabilitation Medicine, Royal Melbourne Hospital, 34-54 Poplar Road Parkville, Melbourne, VIC 3052, Australia Department of Medicine, Royal Melbourne Hospital, University of Melbourne, Parkville, VA, Australia School of Public Health and Preventive Medicine, Monash UniversityVA, Australia Department of Neurology and Neurorehabilitation, Rehabilitation Center, Valens, Switzerland	22110348 (ISSN)	https://www.scopus.com/inward/record.uri?eid=2-s2.0-84937432205&doi=10.1016%2fj.msard.2015.06.011&partnerID=40&md5=26059fa7f47093da0d9822605bf236d3
Amatya, B. and Khan, F. and Galea, M.	2019	Rehabilitation for people with multiple sclerosis: an overview of Cochrane Reviews	Cochrane Database of Systematic Reviews	1		CD012732		Amatya, Bhasker. Department of Rehabilitation Medicine, Royal Melbourne Hospital, Royal Park Campus, Poplar Road, Parkville, Melbourne, Victoria, Australia, 3052.	1469-493X	http://ovidsp.ovid.com/ovidweb.cgi?T=JS&CSC=Y&NEWS=N&PAGE=fulltext&D=medc&AN=30637728 http://openurl.bibsys.no/openurl?sid=OVID:medline&id=pmid:30637728&id=doi:10.1002%2F14651858.CD012732.pub2&issn=1361-6137&isbn=&volume=1&issue=&spage=CD012732&pages=CD012732&date=2019&title=Cochrane+Database+of+Systematic+Reviews&atitle=Rehabilitation+for+people+with+multiple+sclerosis%3A+an+overview+of+Cochrane…
Ameratunga, S. and Kool, B. and Sharpe, S. and Reid, P. and Lee, A. and Civil, I. and Smith, G. and Thornton, V. and Walker, M. and Whittaker, R.	2017	Effectiveness of the YourCall TM text message intervention to reduce harmful drinking in patients discharged from trauma wards: protocol for a randomised controlled trial	BMC Public Health	17	1	48		Ameratunga, Shanthi. Section of Epidemiology & Biostatistics, School of Population Health, University of Auckland, Private Bag 92019, Auckland Mail Centre 1142, Auckland, New Zealand. s.ameratunga@auckland.ac.nz. Kool, Bridget. Section of Epidemiology & Biostatistics, School of Population Health, University of Auckland, Private Bag 92019, Auckland Mail Centre 1142, Auckland, New Zealand. Sharpe, …	1471-2458	http://ovidsp.ovid.com/ovidweb.cgi?T=JS&CSC=Y&NEWS=N&PAGE=fulltext&D=med14&AN=28068978 http://openurl.bibsys.no/openurl?sid=OVID:medline&id=pmid:28068978&id=doi:10.1186%2Fs12889-016-3967-z&issn=1471-2458&isbn=&volume=17&issue=1&spage=48&pages=48&date=2017&title=BMC+Public+Health&atitle=Effectiveness+of+the+YourCall+TM+text+message+intervention+to+reduce+harmful+drinking+in+patients+discharged+fro…
Amiribesheli, M. and Bouchachia, H.	2018	A tailored smart home for dementia care	Journal of Ambient Intelligence and Humanized Computing	9	6	1755-1782		Department of Computing, North East Surrey College of Technology, Epsom, United Kingdom Department of Computing and Informatics, Bournemouth University, Poole, United Kingdom	18685137 (ISSN)	https://www.scopus.com/inward/record.uri?eid=2-s2.0-85049559537&doi=10.1007%2fs12652-017-0645-7&partnerID=40&md5=0db5806d26f69efaf07a6b97b51dbd91
Amlani, Amyn M.	2016	Application of the Consumer Decision-Making Model to Hearing Aid Adoption in First-Time Users	Seminars in Hearing	37	2	103-C-3		Department of Audiology and Speech-Language Pathology, University of North Texas, 907 W. Sycamore Street, PO Box 305010, Denton, TX 76201	0734-0451	http://search.ebscohost.com/login.aspx?direct=true&db=cin20&AN=114455136&site=ehost-live
Amlani, Amyn M. and Smaldino, Joseph and Hayes, Donald and Taylor, Brian and Gessling, Erich	2019	Feasibility of Using a Smartphone-Based Hearing Aid Application to Improve Attitudes Toward Amplification and Hearing Impairment	American Journal of Audiology	28	1	125-136		Department of Audiology and Speech Pathology, University of Arkansas for Medical Sciences/University of Arkansas at Little Rock Department of Audiology and Speech Pathology, University of Tennessee Health Science Center, Knoxville Department of Audiology & Speech Pathology, East Tennessee State University, Johnson City Unitron, Kitchener, Ontario, Canada Fuel Medical, Camas, WA Department of Audi…	1059-0889	http://search.ebscohost.com/login.aspx?direct=true&db=cin20&AN=135401208&site=ehost-live
Amllay, A. and Sweid, A. and Tjoumakaris, S. and Gooch, M. R. and Rosenwasser, R. H. and Jabbour, P. M.	2019	Cervical carotid pseudoaneurysm eroding the skin with impending blowout	Clinical Neurology and Neurosurgery	182		104-106		Department of Neurological Surgery, Thomas Jefferson University Hospital, Philadelphia, PA, United States FMPC- Hassan II University, Casablanca, Morocco	03038467 (ISSN)	https://www.scopus.com/inward/record.uri?eid=2-s2.0-85065701453&doi=10.1016%2fj.clineuro.2019.05.010&partnerID=40&md5=a4182ff84965e3675e4f1a9a68291fa2
Ammar, D. and Moor, K. D. and Skorin-Kapov, L. and Fiedler, M. and Heegaard, P. E.	2019	Exploring the Usefulness of Machine Learning in the Context of WebRTC Performance Estimation	2019 IEEE 44th Conference on Local Computer Networks (LCN)			406-413			0742-1303
Amorim, A. B. and Pappas, E. and Simic, M. and Ferreira, M. L. and Jennings, M. and Tiedemann, A. and Carvalho, E. Silva A. P. and Caputo, E. and Kongsted, A. and Ferreira, P. H.	2019	Integrating Mobile-health, health coaching, and physical activity to reduce the burden of chronic low back pain trial (IMPACT): a pilot randomised controlled trial	BMC Musculoskeletal Disorders	20	1	71		Amorim, Anita B. Discipline of Physiotherapy, Faculty of Health Sciences, The University of Sydney, Sydney, Australia. abar3926@uni.sydney.edu.au. Amorim, Anita B. Faculty of Health Sciences, The University of Sydney, 75 East Street, Lidcombe, Sydney, NSW, 1825, Australia. abar3926@uni.sydney.edu.au. Pappas, Evangelos. Discipline of Physiotherapy, Faculty of Health Sciences, The University of Syd…	1471-2474	http://ovidsp.ovid.com/ovidweb.cgi?T=JS&CSC=Y&NEWS=N&PAGE=fulltext&D=med16&AN=30744606 http://openurl.bibsys.no/openurl?sid=OVID:medline&id=pmid:30744606&id=doi:10.1186%2Fs12891-019-2454-y&issn=1471-2474&isbn=&volume=20&issue=1&spage=71&pages=71&date=2019&title=BMC+Musculoskeletal+Disorders&atitle=Integrating+Mobile-health%2C+health+coaching%2C+and+physical+activity+to+reduce+the+burden+of+chroni…
Amritha, N. and Mahima, M. M. and Namitha, K. and Unnikrishnan, R. and Harish, M. T. and Ravi, M. D. S. and Bhavani, R. R. and Rodrigues, J. J. P. C. and Siarry, P. and Perez, G. M. and Tomar, R. and Pathan, A. S. K. and Mehta, S. and Thampi, S. M. and Berretti, S. and Gorthi, R. P. and Pathan, A. S. K. and Wu, J. and Li, J. and Jain, V. and Rodrigues, J. J. P. C. and Atiquzzaman, M. and Rodrigue…	2016	Design and development of balance training platform and games for people with balance impairments				960-966	Institute of Electrical and Electronics Engineers Inc.	AMMACHI Labs, Amrita School of Engineering, Amritapuri, India Department of Physical Medicine and Rehabilitation, Amrita Institute of Medical Sciences, Research Center, Kochi Amrita Vishwa Vidyapeetham, Amrita University, India	9781509020287 (ISBN)	https://www.scopus.com/inward/record.uri?eid=2-s2.0-85007382933&doi=10.1109%2fICACCI.2016.7732169&partnerID=40&md5=917e5474f5f2380221bd5e6abfe737fe
Amsden, L. B. and Shorstein, N. H. and Fevrier, H. and Liu, L. and Carolan, J. and Herrinton, L. J.	2018	Immediate sequential bilateral cataract surgery: surgeon preferences and concerns	Canadian Journal of Ophthalmology	53	4	337-341		Division of Research, Kaiser Permanente Northern California, Oakland, Calif, United States Departments of Quality and Ophthalmology, Kaiser Permanente Walnut Creek, Walnut Creek, Calif, United States Department of Ophthalmology, Walnut Creek, Calif, United States Department of Ophthalmology, San Rafael, CA, United States	00084182 (ISSN)	https://www.scopus.com/inward/record.uri?eid=2-s2.0-85039166088&doi=10.1016%2fj.jcjo.2017.10.034&partnerID=40&md5=7d4372c7bc7f5d41436b69541f8f7e8c
Anderberg, P. and Barnestein-Fonseca, P. and Guzman-Parra, J. and Garolera, M. and Quintana, M. and Mayoral-Cleries, F. and Lemmens, E. and Sanmartin Berglund, J.	2019	The Effects of the Digital Platform Support Monitoring and Reminder Technology for Mild Dementia (SMART4MD) for People With Mild Cognitive Impairment and Their Informal Carers: Protocol for a Pilot Randomized Controlled Trial	JMIR Research Protocols	8	6	e13711		Anderberg, Peter. Department of Health, Blekinge Institute of Technology, Karlskrona, Sweden. Barnestein-Fonseca, Pilar. Research Unit, La Unidad de Gestion Clinica de Mental Health, Instituto de Investigacion Biomedica de Malaga, Hospital Regional Universitario Malaga, Malaga, Spain. Guzman-Parra, Jose. Research Unit, La Unidad de Gestion Clinica de Mental Health, Instituto de Investigacion Biom…	1929-0748	http://ovidsp.ovid.com/ovidweb.cgi?T=JS&CSC=Y&NEWS=N&PAGE=fulltext&D=prem3&AN=31228177 http://openurl.bibsys.no/openurl?sid=OVID:medline&id=pmid:31228177&id=doi:10.2196%2F13711&issn=1929-0748&isbn=&volume=8&issue=6&spage=e13711&pages=e13711&date=2019&title=JMIR+Research+Protocols&atitle=The+Effects+of+the+Digital+Platform+Support+Monitoring+and+Reminder+Technology+for+Mild+Dementia+%28SMART4MD%29…
Andersen, A. M. and Friis, J. K. B. and Ostergaard, L. J.	2017	[Inattentional blindness in the diagnostic process]	Ugeskrift for Laeger	179	51	18		Andersen, Amalie Middelboe. amaliemiddelboe@hotmail.com.	1603-6824	http://ovidsp.ovid.com/ovidweb.cgi?T=JS&CSC=Y&NEWS=N&PAGE=fulltext&D=med14&AN=29260694 http://openurl.bibsys.no/openurl?sid=OVID:medline&id=pmid:29260694&id=doi:&issn=0041-5782&isbn=&volume=179&issue=51&spage=&pages=&date=2017&title=Ugeskrift+for+Laeger&atitle=%5BInattentional+blindness+in+the+diagnostic+process%5D.&aulast=Andersen&pid=%3Cauthor%3EAndersen+AM%3C%2Fauthor%3E%3CAN%3E29260694%3C%2FA…
Anderson, Kate Louise and Balandin, Susan and Stancliffe, Roger James	2015	Alternative service delivery models for families with a new speech generating device: Perspectives of parents and therapists	International Journal of Speech-Language Pathology	17	2	185-195		Discipline of Speech Pathology, Faculty of Health Sciences, University of Sydney, Lidcombe, Australia Faculty of Health, Deakin University, Burwood, Melbourne, Australia Centre for Disability Research and Policy, University of Sydney, Lidcombe, Australia	1754-9507	http://search.ebscohost.com/login.aspx?direct=true&db=cin20&AN=102340618&site=ehost-live
Anderson, L. J. and Nuckols, T. K. and Coles, C. and Le, M. M. and Schnipper, J. L. and Shane, R. and Jackevicius, C. and Lee, J. and Pevnick, J. M. and Members of the, Pharm- D. C. Group	2020	A systematic overview of systematic reviews evaluating medication adherence interventions	American Journal of Health-System Pharmacy	77	2	138-147		Anderson, Laura J. Department of Medicine, Cedars-Sinai Medical Center, Los Angeles, CA. Nuckols, Teryl K. Department of Medicine, Cedars-Sinai Medical Center, Los Angeles, CA. Coles, Courtney. Department of Health Policy and Management, Johnathan and Karin Fielding School of Public Health, University of California, Los Angeles, Los Angeles, CA. Le, Michael M. David Geffen School of Medicine, Uni…	1535-2900	http://ovidsp.ovid.com/ovidweb.cgi?T=JS&CSC=Y&NEWS=N&PAGE=fulltext&D=prem&AN=31901098 http://openurl.bibsys.no/openurl?sid=OVID:medline&id=pmid:31901098&id=doi:10.1093%2Fajhp%2Fzxz284&issn=1079-2082&isbn=&volume=77&issue=2&spage=138&pages=138-147&date=2020&title=American+Journal+of+Health-System+Pharmacy&atitle=A+systematic+overview+of+systematic+reviews+evaluating+medication+adherence+interventi…
Andrade, Ronny and Baker, Steven and Waycott, Jenny and Vetere, Frank	2018	Echo-house: exploring a virtual environment by using echolocation	Proceedings of the 30th Australian Conference on Computer-Human Interaction			278–289	Association for Computing Machinery	Melbourne, Australia		https://doi.org/10.1145/3292147.3292163
Andrade, Ronny and Rogerson, Melissa J. and Waycott, Jenny and Baker, Steven and Vetere, Frank	2019	Playing Blind: Revealing the World of Gamers with Visual Impairment	Proceedings of the 2019 CHI Conference on Human Factors in Computing Systems			Paper 116	Association for Computing Machinery	Glasgow, Scotland Uk		https://doi.org/10.1145/3290605.3300346
Andreadis, A. and Zambon, R. and Antona, M. and Stephanidis, C.	2018	Ambient assisted living and digital inclusion: Overview of projects, services and interfaces	Lect. Notes Comput. Sci.	10908		187-200	Springer Verlag	Department of Information Engineering and Mathematical Sciences, University of Siena, Siena, Italy	03029743 (ISSN); 9783319920511 (ISBN)	https://www.scopus.com/inward/record.uri?eid=2-s2.0-85050581049&doi=10.1007%2f978-3-319-92052-8_15&partnerID=40&md5=21052cdfd2236e7219f6a2dabec41fa5
Andreassen, M. and Hemmingsson, H. and Boman, I. L. and Danielsson, H. and Jaarsma, T.	2020	Feasibility of an Intervention for Patients with Cognitive Impairment Using an Interactive Digital Calendar with Mobile Phone Reminders (RemindMe) to Improve the Performance of Activities in Everyday Life	International Journal of Environmental Research & Public Health [Electronic Resource]	17	7	26		Andreassen, Maria. Department of Health, Medicine and Caring Sciences, Linkoping University, 601 74 Norrkoping, Sweden. Hemmingsson, Helena. Department of Health, Medicine and Caring Sciences, Linkoping University, 601 74 Norrkoping, Sweden. Hemmingsson, Helena. Department of Special Education, Stockholm University, 106 91 Stockholm, Sweden. Boman, Inga-Lill. Department of Rehabilitation Medicine…	1660-4601	http://ovidsp.ovid.com/ovidweb.cgi?T=JS&CSC=Y&NEWS=N&PAGE=fulltext&D=prem&AN=32224975 http://openurl.bibsys.no/openurl?sid=OVID:medline&id=pmid:32224975&id=doi:10.3390%2Fijerph17072222&issn=1660-4601&isbn=&volume=17&issue=7&spage=&pages=&date=2020&title=International+Journal+of+Environmental+Research+%26+Public+Health+%5BElectronic+Resource%5D&atitle=Feasibility+of+an+Intervention+for+Patients+wi…
Andrich, R. and Buhler, C. and Miesenberger, K. and Penaz, P.	2016	Re-thinking assistive technology service delivery models in the light of the UN convention	Lect. Notes Comput. Sci.	9758		101-108	Springer Verlag	Centre for Innovation and Technology Transfer, IRCCS Fondazione Don Gnocchi, Milan, Italy	03029743 (ISSN); 9783319412634 (ISBN)	https://www.scopus.com/inward/record.uri?eid=2-s2.0-84978194846&doi=10.1007%2f978-3-319-41264-1_13&partnerID=40&md5=e4fe5136f7d527af5803a3fbe8325b38
Androwis, G. J. and Karunakaran, K. and Nunez, E. and Michael, P. and Yue, G. and Foulds, R. A.	2017	Research and development of new generation robotic exoskeleton for over ground walking in individuals with mobility disorders (Novel design and control)	2017 International Symposium on Wearable Robotics and Rehabilitation (WeRob)			2021-02-01
Andrusjak, Wendy and Barbosa, Ana and Mountain, Gail	2020	Identifying and Managing Hearing and Vision Loss in Older People in Care Homes: A Scoping Review of the Evidence	Gerontologist	60	3	e155-e168		Centre for Applied Dementia Studies, Faculty of Health Studies, University of Bradford, UK	0016-9013	http://search.ebscohost.com/login.aspx?direct=true&db=cin20&AN=142592832&site=ehost-live
Angley, G. P. and Schnittker, J. A. and Tharpe, A. M.	2017	Remote Hearing Aid Support: The Next Frontier	Journal of the American Academy of Audiology	28	10	893-900		Angley, Gina P. Department of Hearing and Speech Sciences, Vanderbilt Bill Wilkerson Center, Vanderbilt University Medical Center, Nashville, TN. Schnittker, Jean Anne. Sonova AG, Stafa, Switzerland. Tharpe, Anne Marie. Department of Hearing and Speech Sciences, Vanderbilt Bill Wilkerson Center, Vanderbilt University Medical Center, Nashville, TN.	2157-3107	http://ovidsp.ovid.com/ovidweb.cgi?T=JS&CSC=Y&NEWS=N&PAGE=fulltext&D=med14&AN=29130437 http://openurl.bibsys.no/openurl?sid=OVID:medline&id=pmid:29130437&id=doi:10.3766%2Fjaaa.16093&issn=1050-0545&isbn=&volume=28&issue=10&spage=893&pages=893-900&date=2017&title=Journal+of+the+American+Academy+of+Audiology&atitle=Remote+Hearing+Aid+Support%3A+The+Next+Frontier.&aulast=Angley&pid=%3Cauthor%3EAngley…
Annaswamy, Thiru and Borresen, Aleksander	2017	Poster 30: Telerehabilitation with Haptics: Result of Usability and Feasibility Study in Patients with Upper Extremity Impairment	PM & R: Journal of Injury, Function & Rehabilitation	9		S150-S150		VA North Texas Health Care System, UT Southwestern Medical Center, Dallas, TX	1934-1482	http://search.ebscohost.com/login.aspx?direct=true&db=cin20&AN=125233669&site=ehost-live
Annoh, R. and Patel, S. and Beck, D. and Ellis, H. and Dhillon, B. and Sanders, R.	2019	Digital ophthalmology in Scotland: Benefits to patient care and education	Clinical Ophthalmology	13		277-286		Princess Alexandra Eye Pavilion, Edinburgh, United Kingdom Ophthalmology Department, Ninewells Hospital, Dundee, United Kingdom Ophthalmology Department, Lauriston Building, Edinburgh, United Kingdom University of Edinburgh, Edinburgh, United Kingdom Queen Margaret Hospital, Dunfermline, United Kingdom	11775467 (ISSN)	https://www.scopus.com/inward/record.uri?eid=2-s2.0-85063039306&doi=10.2147%2fOPTH.S185186&partnerID=40&md5=ca7a82adb1781582db0808210443d8b5
Anonymous	2016	Erratum	Multiple Sclerosis	22	12	NP9-NP11			1477-0970	http://ovidsp.ovid.com/ovidweb.cgi?T=JS&CSC=Y&NEWS=N&PAGE=fulltext&D=prem2&AN=26041800 http://openurl.bibsys.no/openurl?sid=OVID:medline&id=pmid:26041800&id=doi:10.1177%2F1352458515585718&issn=1352-4585&isbn=&volume=22&issue=12&spage=NP9&pages=NP9-NP11&date=2016&title=Multiple+Sclerosis&atitle=Erratum.&aulast=&pid=%3Cauthor%3Eanonymous%3C%2Fauthor%3E%3CAN%3E26041800%3C%2FAN%3E%3CDT%3EJournal+Arti…
Anonymous	2019	A Global Review on the Risk Factors and Management of Early Atopic Dermatitis in Children Ages 0 to 2 Years Old	Journal of Drugs in Dermatology: JDD	18	10	1020-1027			1545-9616	http://ovidsp.ovid.com/ovidweb.cgi?T=JS&CSC=Y&NEWS=N&PAGE=fulltext&D=med16&AN=31584781 http://openurl.bibsys.no/openurl?sid=OVID:medline&id=pmid:31584781&id=doi:&issn=1545-9616&isbn=&volume=18&issue=10&spage=1020&pages=1020-1027&date=2019&title=Journal+of+Drugs+in+Dermatology%3A+JDD&atitle=A+Global+Review+on+the+Risk+Factors+and+Management+of+Early+Atopic+Dermatitis+in+Children+Ages+0+to+2+Years+…
Ansah, A. K. and Ansah, J. A. and Anokye, S. and Douglas, C. and Ao, S. I. and Burgstone, J. and Burgstone, J. and Douglas, C. and Grundfest, W. S.	2015	Technology for the aging society - A focus and design of a cost effective smart home for the aged and disabled		2219		104-108	Newswood Limited	Computer Science and Engineering Department, University of Mines and Technology, TK 237, Tarkwa, Ghana	20780958 (ISSN); 9789881925367 (ISBN)	https://www.scopus.com/inward/record.uri?eid=2-s2.0-84992578603&partnerID=40&md5=cadd068274cc10d1e31f2184ccfadb69
Antona, M. and Stephanidis, C.	2016	10th International Conference on Universal Access in Human-Computer Interaction, UAHCI 2016	Lect. Notes Comput. Sci.	9739		1-650	Springer Verlag		03029743 (ISSN); 9783319402376 (ISBN)	https://www.scopus.com/inward/record.uri?eid=2-s2.0-84978906439&partnerID=40&md5=b8942e7a739900d7851b94b038ac56e1
Antona, M. and Stephanidis, C.	2018	12th International Conference on Universal Access in Human-Computer Interaction, UAHCI 2018 Held as Part of HCI International 2018	Lect. Notes Comput. Sci.	10908			Springer Verlag		03029743 (ISSN); 9783319920511 (ISBN)	https://www.scopus.com/inward/record.uri?eid=2-s2.0-85050644549&partnerID=40&md5=54d9d3d406840a540a0faaad727a5fc6
Antona, M. and Stephanidis, C.	2019	13th International Conference on Universal Access in Human-Computer Interaction, UAHCI 2019, held as part of the 21st International Conference on Human-Computer Interaction, HCI International 2019	Lect. Notes Comput. Sci.	11572			Springer Verlag		03029743 (ISSN); 9783030235598 (ISBN)	https://www.scopus.com/inward/record.uri?eid=2-s2.0-85069879836&partnerID=40&md5=a72ad9296367a92bea145fe6ffe9a436
Antona, M. and Stephanidis, C. and Stephanidis, C.	2015	9th International Conference on Universal Access in Human-Computer Interaction, UAHCI 2015 Held as Part of 17th International Conference on Human Computer Interaction, HCI International 2015	Lect. Notes Comput. Sci.	9178		1-498	Springer Verlag		03029743 (ISSN); 9783319206868 (ISBN)	https://www.scopus.com/inward/record.uri?eid=2-s2.0-84947282580&partnerID=40&md5=31e8641f3f078b625d03b6076e407bee
Antonio, Angélica de and Martínez, Loïc and Moral, Cristian and Villalba, Elena	2018	Implementing an Accessibility Specialization in a European Master’s Degree in Human-Computer Interaction	Proceedings of the 8th International Conference on Software Development and Technologies for Enhancing Accessibility and Fighting Info-exclusion			256–261	Association for Computing Machinery	Thessaloniki, Greece		https://doi.org/10.1145/3218585.3218669
Antoniou, P. E. and Siountas, A. and Zilidou, V. I. and Bamidis, P. D. and Bamidis, P. D. and Konstantinidis, S. Th and Rodrigues, P. P.	2017	Virtual Scenarios for Stealth Assessment of the Elderly: Perceptions and Acceptance of Technology-Based Health and Wellness Interventions		2017		696-701	Institute of Electrical and Electronics Engineers Inc.	Medical Physics Laboratory, Medical School, Aristotle University of Thessaloniki, Thessaloniki, Greece	10637125 (ISSN); 9781538617106 (ISBN)	https://www.scopus.com/inward/record.uri?eid=2-s2.0-85040355695&doi=10.1109%2fCBMS.2017.115&partnerID=40&md5=3b51ff354bb52e2e34b9a05eea2a63a8
Anwar, Sumadi Lukman and Adistyawan, Guritno and Wulaningsih, Wahyu and Gutenbrunner, Christoph and Nugraha, Boya	2018	Rehabilitation for Cancer Survivors: How We Can Reduce the Healthcare Service Inequality in Low- and Middle-Income Countries	American Journal of Physical Medicine & Rehabilitation	97	10	764-771		Division of Surgical Oncology Department of Surgery, Faculty of Medicine Public Health and Nursing, Universitas Gadjah Mada, Yogyakarta, Indonesia Graduate Program, Faculty of Medicine Public Health and Nursing, Universitas Gadjah Mada, Yogyakarta, Indonesia PILAR (Philippine and Indonesian Scholar) Research and Education, Cambridge, United Kingdom Department of Rehabilitation Medicine, Rumah Sak…	0894-9115	http://search.ebscohost.com/login.aspx?direct=true&db=cin20&AN=131852443&site=ehost-live
Anzaldi, L. J. and Davison, A. and Boyd, C. M. and Leff, B. and Kharrazi, H.	2017	Comparing clinician descriptions of frailty and geriatric syndromes using electronic health records: a retrospective cohort study	BMC Geriatrics	17	1	248		Anzaldi, Laura J. Department of General Internal Medicine, Johns Hopkins University School of Medicine, 624 N Broadway, Baltimore, MD, 21205, USA. Anzaldi, Laura J. Center for Population Health IT, Department of Health Policy and Management, Johns Hopkins Bloomberg School of Public Health, Baltimore, MD, USA. Davison, Ashwini. Department of General Internal Medicine, Johns Hopkins University Scho…	1471-2318	http://ovidsp.ovid.com/ovidweb.cgi?T=JS&CSC=Y&NEWS=N&PAGE=fulltext&D=med14&AN=29070036 http://openurl.bibsys.no/openurl?sid=OVID:medline&id=pmid:29070036&id=doi:10.1186%2Fs12877-017-0645-7&issn=1471-2318&isbn=&volume=17&issue=1&spage=248&pages=248&date=2017&title=BMC+Geriatrics&atitle=Comparing+clinician+descriptions+of+frailty+and+geriatric+syndromes+using+electronic+health+records%3A+a+retrospe…
Aparecida Gomes-Ferraz, Cristiane and Rezende, Gabriela and Rodrigues do Prado De Carlo, Marysia Mara	2019	Use of alternative communication technology on quality of life evaluation of head and neck neoplasms patients	Brazilian Journal of Occupational Therapy / Cadernos Brasileiros de Terapia Ocupacional	27	1	61-71		Universidade de São Paulo - USP, Ribeirão Preto, SP, Brasil Departamento de Ciências da Saúde, Universidade de São Paulo, Ribeirão Preto, SP, Brasil	2526-8910	http://search.ebscohost.com/login.aspx?direct=true&db=cin20&AN=135716995&site=ehost-live
Apostolo, J. and Bobrowicz-Campos, E. and Gil, I. and Silva, R. and Costa, P. and Couto, F. and Cardoso, D. and Barata, A. and Almeida, M.	2019	Cognitive Stimulation in Older Adults: An Innovative Good Practice Supporting Successful Aging and Self-Care	Translational Medicine @ Unisa	19		90-94		Apostolo, J. Nursing School of Coimbra, Coimbra. Apostolo, J. The Health Sciences Research Unit: Nursing, Nursing School of Coimbra, Coimbra. Bobrowicz-Campos, E. The Health Sciences Research Unit: Nursing, Nursing School of Coimbra, Coimbra. Gil, I. Nursing School of Coimbra, Coimbra. Gil, I. The Health Sciences Research Unit: Nursing, Nursing School of Coimbra, Coimbra. Silva, R. The Health Sci…	2239-9747	http://ovidsp.ovid.com/ovidweb.cgi?T=JS&CSC=Y&NEWS=N&PAGE=fulltext&D=prem3&AN=31360672 http://openurl.bibsys.no/openurl?sid=OVID:medline&id=pmid:31360672&id=doi:&issn=2239-9747&isbn=&volume=19&issue=&spage=90&pages=90-94&date=2019&title=Translational+Medicine+%40+Unisa&atitle=Cognitive+Stimulation+in+Older+Adults%3A+An+Innovative+Good+Practice+Supporting+Successful+Aging+and+Self-Care.&aulast=Apo…
Appireddy, R. and Khan, S. and Leaver, C. and Martin, C. and Jin, A. and Durafourt, B. A. and Archer, S. L.	2019	Home Virtual Visits for Outpatient Follow-Up Stroke Care: Cross-Sectional Study	Journal of Medical Internet Research	21	10	e13734		Appireddy, Ramana. Division of Neurology, Department of Medicine, Kingston Health Sciences Centre, Kingston, ON, Canada. Khan, Sana. Division of Neurology, Department of Medicine, Kingston Health Sciences Centre, Kingston, ON, Canada. Leaver, Chad. Canada Health Infoway, Toronto, ON, Canada. Martin, Cally. Stroke Network of Southeastern Ontario, Kingston Health Sciences Centre, Kingston, ON, Cana…	1438-8871	http://ovidsp.ovid.com/ovidweb.cgi?T=JS&CSC=Y&NEWS=N&PAGE=fulltext&D=prem3&AN=31593536 http://openurl.bibsys.no/openurl?sid=OVID:medline&id=pmid:31593536&id=doi:10.2196%2F13734&issn=1438-8871&isbn=&volume=21&issue=10&spage=e13734&pages=e13734&date=2019&title=Journal+of+Medical+Internet+Research&atitle=Home+Virtual+Visits+for+Outpatient+Follow-Up+Stroke+Care%3A+Cross-Sectional+Study.&aulast=Appire…
Arachchi, T. K. and Sitbon, L. and Zhang, J. and Dalvi, G. and Joshi, A. and Balkrishan, D. K. and O'Neill, J. and Winckler, M. and Bernhaupt, R.	2017	Enhancing Access to eLearning for People with Intellectual Disability: Integrating Usability with Learning	Lect. Notes Comput. Sci.	10514		13-32	Springer Verlag	Science and Engineering Faculty, Queensland University of Technology, Brisbane, QLD, Australia Main Library, University of Ruhuna, Matara, Sri Lanka	03029743 (ISSN); 9783319676838 (ISBN)	https://www.scopus.com/inward/record.uri?eid=2-s2.0-85030829991&doi=10.1007%2f978-3-319-67684-5_2&partnerID=40&md5=f9574e4c4c12be28326a2926755941c4
Aradhya, V. N. M. and Niranjan, S. K.	2016	Proceedings of the 2016 2nd International Conference on Contemporary Computing and Informatics, IC3I 2016					Institute of Electrical and Electronics Engineers Inc.		9781509052554 (ISBN)	https://www.scopus.com/inward/record.uri?eid=2-s2.0-85024932988&partnerID=40&md5=dfa16e3e954f385402ff9bd301fbc585
Arafat, I. M. and Ferdous, S. M. Shahnewaz and Quarles, J.	2018	Cybersickness-Provoking Virtual Reality Alters Brain Signals of Persons with Multiple Sclerosis	2018 IEEE Conference on Virtual Reality and 3D User Interfaces (VR)			1-120
Arafat, Imtiaz Muhammad and Ferdous, Sharif Mohammad Shahnewaz and Quarles, John	2016	The effects of cybersickness on persons with multiple sclerosis	Proceedings of the 22nd ACM Conference on Virtual Reality Software and Technology			51–59	Association for Computing Machinery	Munich, Germany		https://doi.org/10.1145/2993369.2993383
Aranda-Jan, C. B. and Casswell, J. and Nique, M.	2019	Mobile technologies as assistive technologies in humanitarian and development contexts					Institute of Electrical and Electronics Engineers Inc.	GSMA, Mobile for Development, London, United Kingdom	9781728117805 (ISBN)	https://www.scopus.com/inward/record.uri?eid=2-s2.0-85082652372&doi=10.1109%2fGHTC46095.2019.9033055&partnerID=40&md5=61defddde15a358885008b554a8d0e17
Araújo, Maria C. C. and Silva, Antônio R. S. and Darin, Ticianne G. R. and Castro, Everardo L. de and Andrade, Rossana M. C. and Lima, Ernesto T. de and Sánchez, Jaime and Filho, José Aires de C. and Viana, Windson	2016	Design and usability of a braille-based mobile audiogame environment	Proceedings of the 31st Annual ACM Symposium on Applied Computing			232–238	Association for Computing Machinery	Pisa, Italy		https://doi.org/10.1145/2851613.2851701
Arbour-Nicitopoulos, K. P. and Sweet, S. N. and Lamontagne, M. E. and Ginis, K. A. M. and Jeske, S. and Routhier, F. and Latimer-Cheung, A. E.	2017	A randomized controlled trial to test the efficacy of the SCI Get Fit Toolkit on leisure-time physical activity behaviour and social-cognitive processes in adults with spinal cord injury	Spinal Cord Series and Cases	3		17044		Arbour-Nicitopoulos, Kelly P. Faculty of Kinesiology and Physical Education, University of Toronto, Toronto, Ontario, Canada. Sweet, Shane N. Department of Kinesiology and Physical Education, McGill University, Montreal, Quebec, Canada. Sweet, Shane N. Center for Interdisciplinary Research in Rehabilitation of Greater Montreal, Montreal, Quebec, Canada. Lamontagne, Marie-Eve. Center for Interdisc…	2058-6124	http://ovidsp.ovid.com/ovidweb.cgi?T=JS&CSC=Y&NEWS=N&PAGE=fulltext&D=prem2&AN=28794901 http://openurl.bibsys.no/openurl?sid=OVID:medline&id=pmid:28794901&id=doi:10.1038%2Fscsandc.2017.44&issn=2058-6124&isbn=&volume=3&issue=&spage=17044&pages=17044&date=2017&title=Spinal+Cord+Series+and+Cases&atitle=A+randomized+controlled+trial+to+test+the+efficacy+of+the+SCI+Get+Fit+Toolkit+on+leisure-time+physi…
Arce, Terek R. and McMullen, Kyla A.	2017	Hearing biochemical structures: molecular visualization with spatial audio			117	9–13			1558-2337	https://doi.org/10.1145/3051519.3051521
Archee, R.	2017	Accessing the academy: Scrutinizing accessibility problems of disabled students	Turkish Online Journal of Educational Technology	2017		151-158		School of Humanities and Communication Arts Western, Sydney University, Australia	21467242 (ISSN)	https://www.scopus.com/inward/record.uri?eid=2-s2.0-85057636573&partnerID=40&md5=fc35a152a93786458c481998917eb975
Archer, K. R. and Coronado, R. A. and Haislip, L. R. and Abraham, C. M. and Vanston, S. W. and Lazaro, A. E. and Jackson, J. C. and Ely, E. W. and Guillamondegui, O. D. and Obremskey, W. T.	2015	Telephone-based goal management training for adults with mild traumatic brain injury: study protocol for a randomized controlled trial	Trials [Electronic Resource]	16		244		Archer, Kristin R. Department of Orthopaedic Surgery, Vanderbilt University School of Medicine, 1215 21st Avenue South, Medical Center East, South Tower, Nashville, TN, 37232, USA. kristin.archer@vanderbilt.edu. Archer, Kristin R. Department of Physical Medicine and Rehabilitation, Vanderbilt University School of Medicine, 2201 Children's Way, Suite 1318, Nashville, TN, 37212, USA. kristin.archer…	1745-6215	http://ovidsp.ovid.com/ovidweb.cgi?T=JS&CSC=Y&NEWS=N&PAGE=fulltext&D=med12&AN=26031289 http://openurl.bibsys.no/openurl?sid=OVID:medline&id=pmid:26031289&id=doi:10.1186%2Fs13063-015-0775-1&issn=1745-6215&isbn=&volume=16&issue=&spage=244&pages=244&date=2015&title=Trials+%5BElectronic+Resource%5D&atitle=Telephone-based+goal+management+training+for+adults+with+mild+traumatic+brain+injury%3A+study+pr…
Arden-Close, E. and Yardley, L. and Kirby, S. and Thomas, M. and Bruton, A.	2017	Patients' experiences of breathing retraining for asthma: a qualitative process analysis of participants in the intervention arms of the BREATHE trial	NPJ Primary Care Respiratory Medicine	27	1	56		Arden-Close, Emily. Department of Psychology, Bournemouth University, Bournemouth, UK. Yardley, Lucy. Academic Unit of Psychology, University of Southampton, Southampton, UK. Kirby, Sarah. Academic Unit of Psychology, University of Southampton, Southampton, UK. Kirby, Sarah. NIHR Southampton Respiratory Biomedical Research Unit, University of Southampton, Southampton, UK. Thomas, Mike. NIHR South…	2055-1010	http://ovidsp.ovid.com/ovidweb.cgi?T=JS&CSC=Y&NEWS=N&PAGE=fulltext&D=medc&AN=28983084 http://openurl.bibsys.no/openurl?sid=OVID:medline&id=pmid:28983084&id=doi:10.1038%2Fs41533-017-0055-5&issn=2055-1010&isbn=&volume=27&issue=1&spage=56&pages=56&date=2017&title=NPJ+Primary+Care+Respiratory+Medicine&atitle=Patients%27+experiences+of+breathing+retraining+for+asthma%3A+a+qualitative+process+analysis+…
Arean, P. A. and Hallgren, K. A. and Jordan, J. T. and Gazzaley, A. and Atkins, D. C. and Heagerty, P. J. and Anguera, J. A.	2016	The Use and Effectiveness of Mobile Apps for Depression: Results From a Fully Remote Clinical Trial	Journal of Medical Internet Research	18	12	e330		Arean, Patricia A. Department of Psychiatry and Behavioral Sciences, University of Washington, Seattle, WA, United States. Hallgren, Kevin A. Department of Psychiatry and Behavioral Sciences, University of Washington, Seattle, WA, United States. Jordan, Joshua T. Department of Neurology, University of California San Francisco, San Francisco, CA, United States. Jordan, Joshua T. Department of Psyc…	1438-8871	http://ovidsp.ovid.com/ovidweb.cgi?T=JS&CSC=Y&NEWS=N&PAGE=fulltext&D=med13&AN=27998876 http://openurl.bibsys.no/openurl?sid=OVID:medline&id=pmid:27998876&id=doi:10.2196%2Fjmir.6482&issn=1438-8871&isbn=&volume=18&issue=12&spage=e330&pages=e330&date=2016&title=Journal+of+Medical+Internet+Research&atitle=The+Use+and+Effectiveness+of+Mobile+Apps+for+Depression%3A+Results+From+a+Fully+Remote+Clinical+…
Aristizábal, Leandro Flórez and Cano, Sandra and Collazos, César A. and Moreira, Fernando and Alghazzawi, Daniyal M. and Fardoun, Habib	2017	Tools and Methods Applied in Interactive Systems to Evaluate the User Experience With Deaf/Hard of Hearing Children	Proceedings of the 5th International Conference on Technological Ecosystems for Enhancing Multiculturality			Article 18	Association for Computing Machinery	Cádiz, Spain		https://doi.org/10.1145/3144826.3145365
Arkkukangas, M. and Cederbom, S. and Tonkonogi, M. and Umb Carlsson, Õ	2020	Older adults’ experiences with mHealth for fall prevention exercise: usability and promotion of behavior change strategies	Physiotherapy Theory and Practice					Department of Neuroscience, Physiotherapy, Uppsala University, Uppsala, Sweden Centre for Clinical Research Sörmland, Uppsala University, Uppsala, Sweden Research and Development in Sörmland, Eskilstuna, SE-63217, Sweden Faculty of Health Sciences, Department of Physiotherapy, OsloMet–Oslo Metropolitan University, Oslo, Norway School of Education, Health and Social Studies, Department of Medicine…	09593985 (ISSN)	https://www.scopus.com/inward/record.uri?eid=2-s2.0-85077985390&doi=10.1080%2f09593985.2020.1712753&partnerID=40&md5=8d9e08b0a69500f5f10cfe0bc3a07241
Arlati, S. and Zangiacomi, A. and Greci, L. and Di Santo, S. G. and Franchini, F. and Sacco, M. and De Paolis, L. T. and Mongelli, A. and Bourdot, P.	2017	Virtual environments for cognitive and physical training in elderly with mild cognitive impairment: A pilot study	Lect. Notes Comput. Sci.	10325		86-106	Springer Verlag	Dipartimento di Elettronica, Informazione e Bioingegneria, Politecnico di Milano, Milan, Italy Institute of Industrial Technologies and Automation, National Research Council, Milan, Italy IRCCS Fondazione Santa Lucia, Rome, Italy	03029743 (ISSN); 9783319609270 (ISBN)	https://www.scopus.com/inward/record.uri?eid=2-s2.0-85021234715&doi=10.1007%2f978-3-319-60928-7_8&partnerID=40&md5=f954f3eaf536bb4bfabeb996358de7f7
Arlati, Sara and Spoladore, Daniele and Mottura, Stefano and Zangiacomi, Andrea and Ferrigno, Giancarlo and Sacchetti, Rinaldo and Sacco, Marco	2018	Analysis for the design of a novel integrated framework for the return to work of wheelchair users	Work	61	4	603-625		Department of Electronics, Information and Bioengineering, Politecnico di Milano, Milan, Italy Institute of Industrial Technologies and Automation, National Research Council, Milan, Italy National Institute for Insurance against Accidents at Work, Budrio, Bologna, Italy	1051-9815	http://search.ebscohost.com/login.aspx?direct=true&db=cin20&AN=133954153&site=ehost-live
Armbrust, W. and Bos, J. J. F. J. and Cappon, J. and van Rossum, M. A. J. J. and Sauer, P. J. J. and Wulffraat, N. and van Wijnen, V. K. and Lelieveld, O. T. H. M.	2015	Design and acceptance of Rheumates@Work, a combined internet-based and in person instruction model, an interactive, educational, and cognitive behavioral program for children with juvenile idiopathic arthritis	Pediatric Rheumatology	13	1			University of Groningen, University Medical Center Groningen, Beatrix Children's Hospital, Department of Pediatric Rheumatology, Groningen, Netherlands University of Groningen, University Medical Center Groningen, Center for Rehabilitation, Groningen, Netherlands Amsterdam Center for Rheumatology and immunology Reade, location: Dr. Jan van Breemenstraat, Amsterdam, Netherlands University of Groni…	15460096 (ISSN)	https://www.scopus.com/inward/record.uri?eid=2-s2.0-84937698284&doi=10.1186%2fs12969-015-0029-5&partnerID=40&md5=43234fa1048cb5163810fa4ccb1bda68
Armstrong, S. and Mendelsohn, A. and Bennett, G. and Taveras, E. M. and Kimberg, A. and Kemper, A. R.	2018	Texting Motivational Interviewing: A Randomized Controlled Trial of Motivational Interviewing Text Messages Designed to Augment Childhood Obesity Treatment	Childhood Obesity	14	1	2021-10-04		Department of Pediatrics, Duke University School of Medicine, 4020 North Roxboro Street, Durham, NC 27701, United States Division of Developmental Pediatrics, Department of Pediatrics, New York University School of Medicine, New York, NY, United States Department of Population Health, New York University School of Medicine, New York, NY, United States Department of Psychology and Neuroscience, Du…	21532168 (ISSN)	https://www.scopus.com/inward/record.uri?eid=2-s2.0-85040170003&doi=10.1089%2fchi.2017.0089&partnerID=40&md5=4c8556736c680eb5f5003cb36fc98947
Armstrong, Stephen	2015	Finally, the NHS goes digital. Or does it?		351		h3726-3	BMJ Publishing Group		1756-1833	http://search.ebscohost.com/login.aspx?direct=true&db=cin20&AN=108488655&site=ehost-live
Arnott, J. and Malone, M. and Lloyd, G. and Brophy-Arnott, B. and Munro, S. and McNaughton, R.	2018	Involving People with Cognitive and Commnication Impairments in Mobile health App Design				367-369	Association for Computing Machinery, Inc	School of Science and Engineering, University of Dundee, Dundee, United Kingdom NHS Tayside, Dundee, United Kingdom	9781450356503 (ISBN)	https://www.scopus.com/inward/record.uri?eid=2-s2.0-85056855143&doi=10.1145%2f3234695.3240998&partnerID=40&md5=ebdc5eb65ba3946cca7898c6a95510b2
Aroda, V. R. and Sheehan, P. R. and Vickery, E. M. and Staten, M. A. and LeBlanc, E. S. and Phillips, L. S. and Brodsky, I. G. and Chadha, C. and Chatterjee, R. and Ouellette, M. G. and Desouza, C. and Pittas, A. G. and for the, D. d Research Group	2019	Establishing an electronic health record–supported approach for outreach to and recruitment of persons at high risk of type 2 diabetes in clinical trials: The vitamin D and type 2 diabetes (D2d) study experience	Clinical Trials	16	3	306-315		MedStar Health Research Institute, Hyattsville, MD, United States Brigham and Women’s Hospital, Harvard Medical School, Boston, MA, United States Tufts Medical Center, Boston, MA, United States KGS for, The National Institute of Diabetes and Digestive and Kidney Diseases, Bethesda, MD, United States Atlanta VA Medical Center, Decatur, GA, United States Emory University School of Medicine, Atlanta…	17407745 (ISSN)	https://www.scopus.com/inward/record.uri?eid=2-s2.0-85064807297&doi=10.1177%2f1740774519839062&partnerID=40&md5=f4b6dec57f87c0f330c704d23777b403
Arrighi, P. A. and Maurya, S. and Arai, K. and Moriya, K. and Mougenot, C.	2016	A Mixed Reality System for Kansei-Based Co-Design of Highly-Customized Products	Journal of Integrated Design and Process Science	20	2	47-60		School of Engineering, Tokyo Institute of Technology, Tokyo, Japan	10920617 (ISSN)	https://www.scopus.com/inward/record.uri?eid=2-s2.0-84979600063&doi=10.3233%2fjid-2016-0013&partnerID=40&md5=19d40e2170e59c3a761ba289325af83e
Arroyo-Gallego, T. and Ledesma-Carbayo, M. J. and Butterworth, I. and Matarazzo, M. and Montero-Escribano, P. and Puertas-Martin, V. and Gray, M. L. and Giancardo, L. and Sanchez-Ferro, A.	2018	Detecting Motor Impairment in Early Parkinson's Disease via Natural Typing Interaction With Keyboards: Validation of the neuroQWERTY Approach in an Uncontrolled At-Home Setting	Journal of Medical Internet Research	20	3	e89		Arroyo-Gallego, Teresa. Institute for Medical Engineering and Science, Massachusetts Institute of Technology, Cambridge, MA, United States. Arroyo-Gallego, Teresa. Biomedical Image Technologies, Universidad Politecnica de Madrid, Madrid, Spain. Arroyo-Gallego, Teresa. Biomedical Research Networking Centre thematic area of Bioengineering, Biomaterials and Nanomedicine, Madrid, Spain. Arroyo-Galleg…	1438-8871	http://ovidsp.ovid.com/ovidweb.cgi?T=JS&CSC=Y&NEWS=N&PAGE=fulltext&D=med15&AN=29581092 http://openurl.bibsys.no/openurl?sid=OVID:medline&id=pmid:29581092&id=doi:10.2196%2Fjmir.9462&issn=1438-8871&isbn=&volume=20&issue=3&spage=e89&pages=e89&date=2018&title=Journal+of+Medical+Internet+Research&atitle=Detecting+Motor+Impairment+in+Early+Parkinson%27s+Disease+via+Natural+Typing+Interaction+With+Keybo…
Arroyo-Gallego, T. and Ledesma-Carbayo, M. J. and Sanchez-Ferro, A. and Butterworth, I. and Mendoza, C. S. and Matarazzo, M. and Montero, P. and Lopez-Blanco, R. and Puertas-Martin, V. and Trincado, R. and Giancardo, L.	2017	Detection of Motor Impairment in Parkinson's Disease Via Mobile Touchscreen Typing	IEEE Transactions on Biomedical Engineering	64	9	1994-2002		Arroyo-Gallego, Teresa. Institute for Medical Engineering and Science, Massachusetts Institute of Technology, Cambridge, MA, USA. Ledesma-Carbayo, Maria Jesus. Biomedical Image TechnologiesUniversidad Politecnica de Madrid. Sanchez-Ferro, Alvaro. Madrid-MIT M+Vision Consortium, Research Laboratory of ElectronicsMassachusetts Institute of Technology. Butterworth, Ian. Madrid-MIT M+Vision Consortiu…	1558-2531	http://ovidsp.ovid.com/ovidweb.cgi?T=JS&CSC=Y&NEWS=N&PAGE=fulltext&D=med14&AN=28237917 http://openurl.bibsys.no/openurl?sid=OVID:medline&id=pmid:28237917&id=doi:10.1109%2FTBME.2017.2664802&issn=0018-9294&isbn=&volume=64&issue=9&spage=1994&pages=1994-2002&date=2017&title=IEEE+Transactions+on+Biomedical+Engineering&atitle=Detection+of+Motor+Impairment+in+Parkinson%27s+Disease+Via+Mobile+Touchscreen…
Arthanat, S. and Vroman, K. G. and Lysack, C.	2016	A home-based individualized information communication technology training program for older adults: a demonstration of effectiveness and value	Disability & Rehabilitation Assistive Technology	11	4	316-24		Arthanat, Sajay. a Department of Occupational Therapy, College of Health and Human Services, University of New Hampshire, Durham, NH, USA and. Vroman, Kerryellen G. a Department of Occupational Therapy, College of Health and Human Services, University of New Hampshire, Durham, NH, USA and. Lysack, Catherine. b Department of Health Care Sciences, Wayne State University, Detroit, MI, USA.	1748-3115	http://ovidsp.ovid.com/ovidweb.cgi?T=JS&CSC=Y&NEWS=N&PAGE=fulltext&D=med13&AN=25512061 http://openurl.bibsys.no/openurl?sid=OVID:medline&id=pmid:25512061&id=doi:10.3109%2F17483107.2014.974219&issn=1748-3107&isbn=&volume=11&issue=4&spage=316&pages=316-24&date=2016&title=Disability+%26+Rehabilitation+Assistive+Technology&atitle=A+home-based+individualized+information+communication+technology+traini…
Arthanat, Sajay and Lesner, Kasey and Sundar, Vidya	2016	An evaluation framework to measure usability of Assistive Technology at workplace: A demonstration study	Journal of Vocational Rehabilitation	44	2	213-226		Department of Occupational Therapy, College of Health & Human Services, University of New Hampshire, Durham, NH, USA	1052-2263	http://search.ebscohost.com/login.aspx?direct=true&db=cin20&AN=113859759&site=ehost-live
Aruanno, Beatrice and Garzotto, Franca and Torelli, Emanuele and Vona, Francesco	2018	HoloLearn: Wearable Mixed Reality for People with Neurodevelopmental Disorders (NDD)	Proceedings of the 20th International ACM SIGACCESS Conference on Computers and Accessibility			40–51	Association for Computing Machinery	Galway, Ireland		https://doi.org/10.1145/3234695.3236351
Asadipour, A. and Debattista, K. and Chalmers, A.	2017	Visuohaptic augmented feedback for enhancing motor skills acquisition	Visual Computer	33	4	401-411		Visualisation Group, WMG, University of Warwick, Coventry, United Kingdom	01782789 (ISSN)	https://www.scopus.com/inward/record.uri?eid=2-s2.0-84970954407&doi=10.1007%2fs00371-016-1275-3&partnerID=40&md5=d5eb076bbf82bc6e5716ddf501f89002
Asan, O. and Carayon, P. and Beasley, J. W. and Montague, E.	2015	Work system factors influencing physicians' screen sharing behaviors in primary care encounters	International Journal of Medical Informatics	84	10	791-798		Center for Patient Care and Outcomes Research, Division of General Internal Medicine, Department of Medicine, Medical College of Wisconsin, Milwaukee, WI, United States Center for Productivity and Productivity Improvement, Department of Industrial and Systems Engineering, University of Wisconsin-Madison, Madison, WI, United States School of Medicine and Public Health, Department of Family Medicin…	13865056 (ISSN)	https://www.scopus.com/inward/record.uri?eid=2-s2.0-84940894955&doi=10.1016%2fj.ijmedinf.2015.05.006&partnerID=40&md5=70ef7d0228bf05ac5b8bdfbed15546de
Asano, M. and Tai, B. C. and Yeo, F. Y. T. and Yen, S. C. and Tay, A. and Ng, Y. S. and De Silva, D. A. and Caves, K. and Chew, E. and Hoenig, H. and Koh, G. C.	2019	Home-based tele-rehabilitation presents comparable positive impact on self-reported functional outcomes as usual care: The Singapore Tele-technology Aided Rehabilitation in Stroke randomised trial	Journal of Telemedicine and Telecare					National University of Singapore, Saw Swee Hock School of Public Health, Singapore Department of Electrical and Computer Engineering, National University of Singapore, Singapore Department of Rehabilitation Medicine, Singapore General Hospital, Singapore Department of Neurology, National Neuroscience Institute, Singapore Department of Surgery, Duke University Medical Center, United States Departm…	1357633X (ISSN)	https://www.scopus.com/inward/record.uri?eid=2-s2.0-85072023028&doi=10.1177%2f1357633X19868905&partnerID=40&md5=1f7338e9485a6385564dd678ffce7776
Ascari, R. E. O. S. and Silva, L. and Pereira, R.	2020	Personalized gestural interaction applied in a gesture interactive game-based approach for people with disabilities				100-110	Association for Computing Machinery	Federal University of Paraná (UFPR), Federal University of Technology - Paraná (UTFPR), Pato Branco, Brazil Federal University of Paraná (UFPR), Curitiba, Brazil	9781450371186 (ISBN)	https://www.scopus.com/inward/record.uri?eid=2-s2.0-85082461523&doi=10.1145%2f3377325.3377495&partnerID=40&md5=cb780a3d201324e8ec2a03defa0551f8
Ascari, R. E. O. S. and Silva, L. and Pereira, R. and de Santana, V. F. and Kronbauer, A. and Ferreira, J. J. and Vieira, V. and Guimaraes, R. L. and Santos, C. A. S.	2019	Personalized interactive gesture recognition assistive technology					Association for Computing Machinery, Inc	Departament of Informatics - UFPR, Pato Branco, Brazil Departament of Informatics, UFPR, Curitiba, Brazil	9781450369718 (ISBN)	https://www.scopus.com/inward/record.uri?eid=2-s2.0-85076789074&doi=10.1145%2f3357155.3358442&partnerID=40&md5=58860c487de9f5a33b7636199965a504
Ascari, Rúbia E. O. Schultz and Pereira, Roberto and Silva, Luciano	2018	Towards a Methodology to Support Augmentative and Alternative Communication by means of Personalized Gestural Interaction	Proceedings of the 17th Brazilian Symposium on Human Factors in Computing Systems			Article 38	Association for Computing Machinery	Belém, Brazil		https://doi.org/10.1145/3274192.3274230
Asghar, S. and Edward Torrens, G. and Harland, R.	2020	Cultural influences on perception of disability and disabled people: a comparison of opinions from students in the United Kingdom (UK) Pakistan (PAK) about a generic wheelchair using a semantic differential scale	Disability & Rehabilitation Assistive Technology	15	3	292-304		Asghar, Salman. Department of Product & Industrial Design, University of Engineering & Technology, Lahore, Pakistan. Edward Torrens, George. Loughborough Design School, Loughborough University, Loughborough, Leicestershire, UK. Harland, Robert. School of the Arts English and Drama, Loughborough University, Loughborough, Leicestershire, UK.	1748-3115	http://ovidsp.ovid.com/ovidweb.cgi?T=JS&CSC=Y&NEWS=N&PAGE=fulltext&D=prem&AN=30776927 http://openurl.bibsys.no/openurl?sid=OVID:medline&id=pmid:30776927&id=doi:10.1080%2F17483107.2019.1568595&issn=1748-3107&isbn=&volume=15&issue=3&spage=292&pages=292-304&date=2020&title=Disability+%26+Rehabilitation+Assistive+Technology&atitle=Cultural+influences+on+perception+of+disability+and+disabled+people%3A…
Aspvall, Kristina and Andersson, Erik and Lenhard, Fabian and Melin, Karin and Norlin, Lisa and Wallin, Lena and Silverberg-Mörse, Maria and Feldman, Inna and Bottai, Matteo and Mataix-Cols, David and Serlachius, Eva	2019	Stepped Care Internet-Delivered vs Face-to-Face Cognitive-Behavior Therapy for Pediatric Obsessive-Compulsive Disorder: A Trial Protocol for a Randomized Noninferiority Trial	JAMA Network Open	2	10	e1913810-e1913810		Centre for Psychiatry Research, Department of Clinical Neuroscience, Karolinska Institutet Stockholm Health Care Services, Stockholm County Council, Stockholm, Sweden Division of Psychology, Department of Clinical Neuroscience, Karolinska Institutet, Stockholm, Sweden Institute of Neuroscience and Physiology, the Sahlgrenska Academy, University of Gothenburg, Gothenburg, Sweden Department of Chil…		http://search.ebscohost.com/login.aspx?direct=true&db=cin20&AN=139310081&site=ehost-live
Atakan, R. and Acikgoz Tufan, H. and Baskan, H. and Eryuruk, S. H. and Akalin, N. and Kose, H. and Li, Y. and Kursun Bahadir, S. and Kalaoglu, F.	2017	Design of an Electronic Chest-Band		254			Institute of Physics Publishing	Istanbul Technical University, Faculty of Textile Technologies and Design, Textile Engineering Department, Inonu Cad. No: 65, Gumussuyu- Istanbul, Turkey Istanbul Technical University, Faculty of Electric-Electronic, Computer Engineering Department, Maslak, Istanbul, Turkey University of Manchester, School of Materials, Manchester, M13 9PL, United Kingdom	17578981 (ISSN)
Ateş, H. Ç and Fiannaca, A. and Folmer, E.	2015	Immersive simulation of visual impairments using a wearable see-through display				225-228	Association for Computing Machinery, Inc	Computer Science, University of Nevada, United States	9781450333054 (ISBN)	https://www.scopus.com/inward/record.uri?eid=2-s2.0-84924025460&doi=10.1145%2f2677199.2680551&partnerID=40&md5=599d51083bfc44e8f9de7a392a845c17
Atkins, J. and Naismith, S. L. and Luscombe, G. M. and Hickie, I. B.	2015	Elderly care recipients' perceptions of treatment helpfulness for depression and the relationship with help-seeking	Clinical Interventions In Aging	10		287-95		Atkins, Joanna. Brain and Mind Research Institute, University of Sydney, Sydney, NSW, Australia. Naismith, Sharon L. Brain and Mind Research Institute, University of Sydney, Sydney, NSW, Australia. Luscombe, Georgina M. School of Rural Health, Sydney Medical School, University of Sydney, Orange, NSW, Australia. Hickie, Ian B. Brain and Mind Research Institute, University of Sydney, Sydney, NSW, A…	1178-1998	http://ovidsp.ovid.com/ovidweb.cgi?T=JS&CSC=Y&NEWS=N&PAGE=fulltext&D=med12&AN=25653512 http://openurl.bibsys.no/openurl?sid=OVID:medline&id=pmid:25653512&id=doi:10.2147%2FCIA.S70086&issn=1176-9092&isbn=&volume=10&issue=&spage=287&pages=287-95&date=2015&title=Clinical+Interventions+In+Aging&atitle=Elderly+care+recipients%27+perceptions+of+treatment+helpfulness+for+depression+and+the+relationship+w…
Atwal, A. and McIntyre, A. and Spiliotopoulou, G. and Money, A. and Paraskevopulos, I.	2017	How are service users instructed to measure home furniture for provision of minor assistive devices?	Disability & Rehabilitation Assistive Technology	12	2	153-159		Atwal, Anita. a Department of Clinical Science, Brunel University, Uxbridge, UK. Mcintyre, Anne. a Department of Clinical Science, Brunel University, Uxbridge, UK. Spiliotopoulou, Georgia. a Department of Clinical Science, Brunel University, Uxbridge, UK. Money, Arthur. b Department of Computer Science, Brunel University, Uxbridge, UK. Paraskevopulos, Ioannis. c Department of Computing and Inform…	1748-3115	http://ovidsp.ovid.com/ovidweb.cgi?T=JS&CSC=Y&NEWS=N&PAGE=fulltext&D=med14&AN=27376636 http://openurl.bibsys.no/openurl?sid=OVID:medline&id=pmid:27376636&id=doi:10.3109%2F17483107.2015.1111942&issn=1748-3107&isbn=&volume=12&issue=2&spage=153&pages=153-159&date=2017&title=Disability+%26+Rehabilitation+Assistive+Technology&atitle=How+are+service+users+instructed+to+measure+home+furniture+for+provis…
Augstein, Mirjam and Neumayr, Thomas and Kurschl, Werner and Kern, Daniel and Burger, Thomas and Altmann, Josef	2017	A Personalized Interaction Approach: Motivation and Use Case	Adjunct Publication of the 25th Conference on User Modeling, Adaptation and Personalization			221–226	Association for Computing Machinery	Bratislava, Slovakia		https://doi.org/10.1145/3099023.3099051
Augustyniak, P. and Mikrut, Z.	2015	Interfaces for tetraplegic people - Review of solutions supporting activities of daily living	Bio-Algorithms and Med-Systems	11	3	183-194		AGH University of Science and Technology, 30, Mickiewicz Avenue, Krakow, 30-059, Poland	18959091 (ISSN)	https://www.scopus.com/inward/record.uri?eid=2-s2.0-85040642904&doi=10.1515%2fbams-2015-0015&partnerID=40&md5=b95e1dad838128d1e1b59c968ae0c252
Aujeszky, Tamás and Eid, Mohamad	2016	A gesture recogintion architecture for Arabic sign language communication system		75	14	8493–8511			1380-7501	https://doi.org/10.1007/s11042-015-2767-2
Aujla, N. and Walker, M. and Vedhara, K. and Sprigg, N.	2019	The relationship between patients’ illness beliefs and recovery after stroke	Psychology, Health and Medicine	24	5	551-558		Division of Primary Care, University of Nottingham, Nottingham, United Kingdom Division of Rehabilitation and Ageing, University of Nottingham, Nottingham, United Kingdom Stroke, Division of Clinical Neuroscience, University of Nottingham, Nottingham, United Kingdom	13548506 (ISSN)	https://www.scopus.com/inward/record.uri?eid=2-s2.0-85058224794&doi=10.1080%2f13548506.2018.1557712&partnerID=40&md5=036a5d12f3c44461297028997ff5099f
Auluck, N. and Mandal, J. K. and Bhattacharyya, D.	2019	11th International Conference on Advanced Computing and Communication Technologies, ICACCT 2018	Adv. Intell. Sys. Comput.	702			Springer Verlag		21945357 (ISSN); 9789811306792 (ISBN)	https://www.scopus.com/inward/record.uri?eid=2-s2.0-85049881161&partnerID=40&md5=db62c5e6d5eeaf415b93395600dd9319
Austin, J. and Klein, K. and Mattek, N. and Kaye, J.	2017	Variability in medication taking is associated with cognitive performance in nondemented older adults	Alzheimer's & Dementia : Diagnosis, Assessment & Disease Monitoring	6		210-213		Austin, Johanna. Department of Neurology and the Oregon Center for Aging and Technology, Oregon Health & Science University, Portland, OR, USA. Klein, Krystal. Department of Medical Informatics and Clinical Epidemiology, Oregon Health & Science University, Portland, OR, USA. Mattek, Nora. Department of Neurology and the Oregon Center for Aging and Technology, Oregon Health & Science University, P…	2352-8729	http://ovidsp.ovid.com/ovidweb.cgi?T=JS&CSC=Y&NEWS=N&PAGE=fulltext&D=prem&AN=28349120 http://openurl.bibsys.no/openurl?sid=OVID:medline&id=pmid:28349120&id=doi:10.1016%2Fj.dadm.2017.02.003&issn=2352-8729&isbn=&volume=6&issue=1&spage=210&pages=210-213&date=2017&title=Alzheimer%27s+%26+Dementia+%3A+Diagnosis%2C+Assessment+%26+Disease+Monitoring&atitle=Variability+in+medication+taking+is+associated+…
Avila, Mauro and Funk, Markus and Henze, Niels	2015	DroneNavigator: Using Drones for Navigating Visually Impaired Persons	Proceedings of the 17th International ACM SIGACCESS Conference on Computers & Accessibility			327–328	Association for Computing Machinery	Lisbon, Portugal		https://doi.org/10.1145/2700648.2811362
Awang, K. and Shamsuddin, S. N. W. and Ismail, I. and Rawi, N. A. and Amin, M. M.	2019	The usability analysis of using augmented reality for linus students	Indonesian Journal of Electrical Engineering and Computer Science	13	1	58-64		Faculty of Informatics and Computing, Universiti Sultan Zainal Abidin (UniSZA), Malaysia	25024752 (ISSN)	https://www.scopus.com/inward/record.uri?eid=2-s2.0-85059175368&doi=10.11591%2fijeecs.v13.i1.pp58-64&partnerID=40&md5=3359cca380ecbb7668d1c4d177ac906e
Aydin, Ali Selman and Feiz, Shirin and Ashok, Vikas and Ramakrishnan, IV	2020	Towards making videos accessible for low vision screen magnifier users	Proceedings of the 25th International Conference on Intelligent User Interfaces			10–21	Association for Computing Machinery	Cagliari, Italy		https://doi.org/10.1145/3377325.3377494
Azenkot, S. and Feng, C. and Cakmak, M.	2016	Enabling building service robots to guide blind people a participatory design approach	2016 11th ACM/IEEE International Conference on Human-Robot Interaction (HRI)			2021-10-03			2167-2148
Azenkot, Shiri and Zhao, Yuhang	2017	Designing smartglasses applications for people with low vision			119	19–24			1558-2337	https://doi.org/10.1145/3167902.3167905
Aziz, A. and Wahab, M. H. A. and Mustapha, A. and Mohsin, M. F. M.	2017	Design and development of smart home security system for disabled and elderly people	Journal of Telecommunication, Electronic and Computer Engineering	9	3	135-138		Faculty of Electrical and Electronic Engineering, Universiti Tun Hussein Onn Malaysia, Parit Raja, Batu Pahat, Johor Darul Takzim, 86400, Malaysia Faculty of Computer Science and Information Technology, Universiti Tun Hussein Onn Malaysia, Parit Raja, Batu Pahat, Johor Darul Takzim, 86400, Malaysia School of Computing, Universiti Utara Malaysia, Sintok, Kedah Darul Aman, 06010, Malaysia	21801843 (ISSN)	https://www.scopus.com/inward/record.uri?eid=2-s2.0-85041730880&partnerID=40&md5=afb67e4903f4924670c10ffa90928417
Aziz, I. and Palsson, O. S. and Tornblom, H. and Sperber, A. D. and Whitehead, W. E. and Simren, M.	2018	The Prevalence and Impact of Overlapping Rome IV-Diagnosed Functional Gastrointestinal Disorders on Somatization, Quality of Life, and Healthcare Utilization: A Cross-Sectional General Population Study in Three Countries	American Journal of Gastroenterology	113	1	86-96		Aziz, Imran. Department of Internal Medicine and Clinical Nutrition, Institute of Medicine, Sahlgrenska Academy, University of Gothenburg, Gothenburg, Sweden. Palsson, Olafur S. Center for Functional Gastrointestinal and Motility Disorders, University of North Carolina, Chapel Hill, North Carolina, USA. Tornblom, Hans. Department of Internal Medicine and Clinical Nutrition, Institute of Medicine,…	1572-0241	http://ovidsp.ovid.com/ovidweb.cgi?T=JS&CSC=Y&NEWS=N&PAGE=fulltext&D=med15&AN=29134969 http://openurl.bibsys.no/openurl?sid=OVID:medline&id=pmid:29134969&id=doi:10.1038%2Fajg.2017.421&issn=0002-9270&isbn=&volume=113&issue=1&spage=86&pages=86-96&date=2018&title=American+Journal+of+Gastroenterology&atitle=The+Prevalence+and+Impact+of+Overlapping+Rome+IV-Diagnosed+Functional+Gastrointestinal+Disorde…
Aziz, N. S. A. and Ahmad, W. F. W. and Zulkifli, N. J. B. and Santoso, H. B. and Sari, E. and Tedjasaputra, A. and Kaburuan, E. R. and Tedjasaputra, A. and Hariandja, J. and Sari, E. and Santosa, P. I.	2015	User experience on numerical application between children with down syndrome and autism		2015		26-31	Association for Computing Machinery	Computer and Information Sciences, Universiti Teknologi PETRONAS, Perak, Malaysia	9781450333344 (ISBN)	https://www.scopus.com/inward/record.uri?eid=2-s2.0-84945260927&doi=10.1145%2f2742032.2742036&partnerID=40&md5=2c98e61e88888a9a737cba629592ba44
Azrin, Susan	2019	27. PRACTICAL STRATEGIES TO REDUCE PREMATURE MORTALITY AND IMPROVE HEALTH IN PEOPLE WITH SCHIZOPHRENIA: OUTCOMES IN REAL-WORLD SETTINGS...2019 Congress of the Schizophrenia International Research Society, 10-14 April 2019, Orlando, Florida	Schizophrenia Bulletin	45		S133-S133		National Institute of Mental Health	0586-7614	http://search.ebscohost.com/login.aspx?direct=true&db=cin20&AN=136075087&site=ehost-live
Babaei, A. and Szabo, A. and Shad, S. and Massey, B. T.	2019	Chronic daily opioid exposure is associated with dysphagia, esophageal outflow obstruction, and disordered peristalsis	Neurogastroenterology and Motility	31	7			Department of Medicine, Division of Gastroenterology, National Jewish Health, Denver, CO, United States Division of Gastroenterology and Hepatology, Medical College of Wisconsin, Milwaukee, WI, United States Division of Biostatistics, Institute for Health and Equity, Medical College of Wisconsin, Milwaukee, WI, United States	13501925 (ISSN)	https://www.scopus.com/inward/record.uri?eid=2-s2.0-85064564270&doi=10.1111%2fnmo.13601&partnerID=40&md5=b1ba363a0c70ed4afe3ce37290cbdbdb
Babb, S. and McNaughton, D. and Light, J. and Caron, J. and Wydner, K. and Jung, S.	2020	Using AAC video visual scene displays to increase participation and communication within a volunteer activity for adolescents with complex communication needs	Aac: Augmentative & Alternative Communication			2021-12-01		Babb, Salena. Department of Educational Psychology, Counseling, and Special Education, The Pennsylvania State University, University Park, PA, USA. McNaughton, David. Department of Educational Psychology, Counseling, and Special Education, The Pennsylvania State University, University Park, PA, USA. Light, Janice. Department of Communications, Sciences, and Disorders, The Pennsylvania State Unive…	1477-3848	http://ovidsp.ovid.com/ovidweb.cgi?T=JS&CSC=Y&NEWS=N&PAGE=fulltext&D=medp&AN=32208862 http://openurl.bibsys.no/openurl?sid=OVID:medline&id=pmid:32208862&id=doi:10.1080%2F07434618.2020.1737966&issn=0743-4618&isbn=&volume=&issue=&spage=1&pages=1-12&date=2020&title=Aac%3A+Augmentative+%26+Alternative+Communication&atitle=Using+AAC+video+visual+scene+displays+to+increase+participation+and+communicati…
Babcock, L. and Kurowski, B. G. and Zhang, N. and Dexheimer, J. W. and Dyas, J. and Wade, S. L.	2017	Adolescents with Mild Traumatic Brain Injury Get SMART: An Analysis of a Novel Web-Based Intervention	Telemedicine Journal & E-Health	23	7	600-607		Babcock, Lynn. 1 Division of Emergency Medicine, Department of Pediatrics, Cincinnati Children's Hospital Medical Center and University of Cincinnati College of Medicine, Cincinnati, Ohio. Kurowski, Brad G. 2 Division of Physical Medicine and Rehabilitation, Department of Pediatrics, Cincinnati Children's Hospital Medical Center and University of Cincinnati College of Medicine, Cincinnati, Ohio. …	1556-3669	http://ovidsp.ovid.com/ovidweb.cgi?T=JS&CSC=Y&NEWS=N&PAGE=fulltext&D=med14&AN=28112591 http://openurl.bibsys.no/openurl?sid=OVID:medline&id=pmid:28112591&id=doi:10.1089%2Ftmj.2016.0215&issn=1530-5627&isbn=&volume=23&issue=7&spage=600&pages=600-607&date=2017&title=Telemedicine+Journal+%26+E-Health&atitle=Adolescents+with+Mild+Traumatic+Brain+Injury+Get+SMART%3A+An+Analysis+of+a+Novel+Web-Based+Int…
Babic, J. and Slivar, I. and Car, Z. and Podobnik, V. and Plank, T.	2015	Prototype-driven software development proceb for augmentative and alternative communication applications					Institute of Electrical and Electronics Engineers Inc.	University of Zagreb, Faculty of Electrical Engineering and Computing, Zagreb, Croatia	9781479989720 (ISBN)	https://www.scopus.com/inward/record.uri?eid=2-s2.0-84960365995&doi=10.1109%2fConTEL.2015.7231204&partnerID=40&md5=9f66f76110c3b745017691f2133d3df2
Babu, Rakesh	2015	Blind Students’ Challenges in Social Media Communication: An Early Investigation of Facebook Usability for Informal Learning		5	1	58–73			2155-6873	https://doi.org/10.4018/ijopcd.2015010105
Bachrata, Z. and Kristova, J.	2016	Education of Alzheimer’s patient’s family	Turkish Online Journal of Educational Technology	2016		775-780		Faculty of Nursing and Professional Health Studies, Slovak Medical University in Bratislava, Slovakia	13036521 (ISSN)	https://www.scopus.com/inward/record.uri?eid=2-s2.0-85007155267&partnerID=40&md5=a8b9f7fdb3e8e4b24dd72d677b00d9d8
Backhaus, R. and Schlachetzki, F. and Rackl, W. and Baldaranov, D. and Leitzmann, M. and Hubert, G. J. and Muller-Barna, P. and Schuierer, G. and Bogdahn, U. and Boy, S.	2015	Intracranial hemorrhage: frequency, location, and risk factors identified in a TeleStroke network	Neuroreport	26	2	81-7		Backhaus, Roland. aDepartment of Neurology, University of Regensburg, Bezirksklinikum Regensburg bCenter of Neuroradiology, University Medical Center Regensburg, Bezirksklinikum Regensburg cInstitute of Epidemiology and Preventive Medicine, University Medical Center Regensburg - all Regensburg dStadtisches Klinikum Munchen, Klinikum Harlaching, Munchen eKrankenhaus Agatharied, Hausham, Germany.	1473-558X	http://ovidsp.ovid.com/ovidweb.cgi?T=JS&CSC=Y&NEWS=N&PAGE=fulltext&D=med12&AN=25536117 http://openurl.bibsys.no/openurl?sid=OVID:medline&id=pmid:25536117&id=doi:10.1097%2FWNR.0000000000000304&issn=0959-4965&isbn=&volume=26&issue=2&spage=81&pages=81-7&date=2015&title=Neuroreport&atitle=Intracranial+hemorrhage%3A+frequency%2C+location%2C+and+risk+factors+identified+in+a+TeleStroke+network.&aulast=B…
Backman, A. and Mellblom, A. and Norman-Claesson, E. and Keith-Bodros, G. and Frostvittra, M. and Bölte, S. and Hirvikoski, T.	2018	Internet-delivered psychoeducation for older adolescents and young adults with autism spectrum disorder (SCOPE): An open feasibility study	Research in Autism Spectrum Disorders	54		51-64		Center of Neurodevelopmental Disorders (KIND), Division of Neuropsychiatry, Department of Women's and Children's Health, Karolinska Institutet, Gävlegatan 12b, Stockholm, Sweden Habilitation & Health, Stockholm County Council, Tideliusgatan 12, Stockholm, Sweden Child and Adolescent Psychiatry, Center for Psychiatry Research, Stockholm County Council, Gävlegatan 12b, Stockholm, Sweden	17509467 (ISSN)	https://www.scopus.com/inward/record.uri?eid=2-s2.0-85050100136&doi=10.1016%2fj.rasd.2018.07.001&partnerID=40&md5=d148096a9f167d5269ed85bc407566a7
Badran, I. and Bruynseels, A. and Khan, S. and Sii, F. and Shah, P.	2019	Barriers to adoption of a personal health record in an ophthalmic setting: lessons from implementation of a Glaucoma Patient Passport	Clinical Ophthalmology	13		1369-1375		Badran, Imad. Ophthalmology Department, Queen Elizabeth Hospital Birmingham, Birmingham, UK. Badran, Imad. Department for Therapies and Public Health, Birmingham City University, Birmingham, UK. Bruynseels, Alice. Ophthalmology Department, Queen Elizabeth Hospital Birmingham, Birmingham, UK. Bruynseels, Alice. Birmingham Institute for Glaucoma Research, Institute for Translational Medicine, Birmi…	1177-5467	http://ovidsp.ovid.com/ovidweb.cgi?T=JS&CSC=Y&NEWS=N&PAGE=fulltext&D=prem3&AN=31440025 http://openurl.bibsys.no/openurl?sid=OVID:medline&id=pmid:31440025&id=doi:10.2147%2FOPTH.S208377&issn=1177-5467&isbn=&volume=13&issue=&spage=1369&pages=1369-1375&date=2019&title=Clinical+Ophthalmology&atitle=Barriers+to+adoption+of+a+personal+health+record+in+an+ophthalmic+setting%3A+lessons+from+implementation…
Baechler, A. and Kurtz, P. and Hoerz, T. and Kruell, G. and Baechler, L. and Autenrieth, S.	2015	About the development of an interactive assistance system for impaired employees in manual order picking					Association for Computing Machinery, Inc	Faculty of Mechanical Engineering, University of Applied Sciences, Esslingen, Germany Faculty of Mechanical Engineering, University of Technology, Ilmenau, Germany Faculty of Social Work, Health Care and Nursing Sciences, University of Applied Sciences, Esslingen, Germany	9781450334525 (ISBN)	https://www.scopus.com/inward/record.uri?eid=2-s2.0-84956992559&doi=10.1145%2f2769493.2769528&partnerID=40&md5=dbb6fe899d5e3fbe6d3fc2247fcba017
Baez, S. and Hoch, M. C. and Hoch, J. M.	2018	Evaluation of Cognitive Behavioral Interventions and Psychoeducation Implemented by Rehabilitation Specialists to Treat Fear-Avoidance Beliefs in Patients With Low Back Pain: A Systematic Review	Archives of Physical Medicine and Rehabilitation	99	11	2287-2298		Rehabilitation Sciences Program, University of Kentucky, Lexington, KY, United States Division of Athletic Training, University of Kentucky, Lexington, KY, United States	00039993 (ISSN)	https://www.scopus.com/inward/record.uri?eid=2-s2.0-85044535639&doi=10.1016%2fj.apmr.2017.11.003&partnerID=40&md5=87128cca92ae5c7673ea031941f9598f
Bagnato, Karin	2017	Coping Strategies of Primary School Students With Specific Learning Disabilities	Int. J. Digit. Lit. Digit. Competence	8	4	39–52			1947-3494	https://doi.org/10.4018/IJDLDC.2017100104
Bahar-Fuchs, A. and Webb, S. and Bartsch, L. and Clare, L. and Rebok, G. and Cherbuin, N. and Anstey, K. J.	2017	Tailored and Adaptive Computerized Cognitive Training in Older Adults at Risk for Dementia: A Randomized Controlled Trial	Journal of Alzheimer's Disease	60	3	889-911		Bahar-Fuchs, Alex. Centre for Research on Ageing, Health, and Wellbeing, Acton, The Australian National University, Australian Capital Territory, Australia. Bahar-Fuchs, Alex. Academic Unit for Psychiatry of Old Age, Parkville, The University of Melbourne, VIC, Australia. Webb, Shannon. School of Psychology, Griffith Taylor Building, The University of Sydney, New South Wales, Australia. Bartsch, …	1875-8908	http://ovidsp.ovid.com/ovidweb.cgi?T=JS&CSC=Y&NEWS=N&PAGE=fulltext&D=med14&AN=28922158 http://openurl.bibsys.no/openurl?sid=OVID:medline&id=pmid:28922158&id=doi:10.3233%2FJAD-170404&issn=1387-2877&isbn=&volume=60&issue=3&spage=889&pages=889-911&date=2017&title=Journal+of+Alzheimer%27s+Disease&atitle=Tailored+and+Adaptive+Computerized+Cognitive+Training+in+Older+Adults+at+Risk+for+Dementia%3A+A+Ra…
Bajwa, M. S. and Singh, N. and Kaur, H. and Aggarwal, K.	2019	Home automation – A vision for beneficial future	International Journal of Control and Automation	12	5	498-505		Dept. of CSE Landran, India College Of Engineering Chandigarh Group of Colleges, London, United Kingdom	20054297 (ISSN)	https://www.scopus.com/inward/record.uri?eid=2-s2.0-85081189948&partnerID=40&md5=1f275906dfb65d3c8e41f194b4a953fe
Baker, A. L. and Richmond, R. and Kay-Lambkin, F. J. and Filia, S. L. and Castle, D. and Williams, J. M. and Lewin, T. J. and Clark, V. and Callister, R. and Weaver, N.	2015	Randomized controlled trial of a healthy lifestyle intervention among smokers with psychotic disorders	Nicotine and Tobacco Research	17	8	946-954		Priority Research Centre for Translational Neuroscience and Mental Health, University of Newcastle, Callaghan, Australia School of Public Health and Community Medicine, University of New South Wales, Sydney, Australia National Drug and Alcohol Research Centre, University of New South Wales, Sydney, Australia Monash Alfred Psychiatry Research Centre, Central Clinical School, Monash University, Alf…	14622203 (ISSN)	https://www.scopus.com/inward/record.uri?eid=2-s2.0-84939474811&doi=10.1093%2fntr%2fntv039&partnerID=40&md5=15eb8f38d4fe2ae68ef0552f77b5f7fb
Baker, Catherine M. and Bennett, Cynthia L. and Ladner, Richard E.	2019	Educational Experiences of Blind Programmers	Proceedings of the 50th ACM Technical Symposium on Computer Science Education			759–765	Association for Computing Machinery	Minneapolis, MN, USA		https://doi.org/10.1145/3287324.3287410
Baker, E. J. and Abu Bakar, J. A. and Zulkifli, A. N.	2017	Mobile augmented reality elements for museum hearing impaired visitors’ engagement	Journal of Telecommunication, Electronic and Computer Engineering	9	2	171-178		School of Multimedia Technology and Communication, Universiti Utara Malaysia, Malaysia University of Mustansiriyah, Iraq Institute of Creative Humanities, Multimedia and Innovation, Universiti Utara Malaysia, Malaysia	21801843 (ISSN)	https://www.scopus.com/inward/record.uri?eid=2-s2.0-85032969538&partnerID=40&md5=19803dac9ca23bfb5b93204210be20ca
Baker, E. J. and Bakar, J. A. A. and Zulkifli, A. N. and Nifa, F. A. A. and Hussain, A. and Lin, C. K.	2017	Elements of museum mobile augmented reality for engaging hearing impaired visitors		1891			American Institute of Physics Inc.	School of Multimedia Technology and Communication, Universiti Utara Malaysia, University of Mustansiriyah, Iraq Institute of Creative Humanities, Multimedia and Innovation, Universiti Utara Malaysia, Malaysia	0094243X (ISSN); 9780735415737 (ISBN)	https://www.scopus.com/inward/record.uri?eid=2-s2.0-85031314222&doi=10.1063%2f1.5005366&partnerID=40&md5=eb22bfefa64e378d50ec09964716df08
Baker, E. J. and Bakar, J. A. A. and Zulkifli, A. N. and Nifa, F. A. A. and Lin, C. K. and Hussain, A.	2018	Mobile augmented reality for hearing impaired museum engagement (MARHIME): A conceptual model		2016			American Institute of Physics Inc.	School of Multimedia Technology and Communication, Universiti Utara Malaysia, Malaysia, University of Mustansiriyah, Iraq Institute of Creative Humanities, Multimedia and Innovation, School of Creative Industry Management and Performing Arts, Universiti Utara Malaysia, Malaysia	0094243X (ISSN); 9780735417342 (ISBN)	https://www.scopus.com/inward/record.uri?eid=2-s2.0-85054485288&doi=10.1063%2f1.5055433&partnerID=40&md5=7cf58ab2cea49fa907cb1eb51d92c9b9
Bakshi, A. M. and Simson, J. and De Castro, C. and Yu, C. C. and Dias, A.	2019	Bright: An augmented reality assistive platform for visual impairment					Institute of Electrical and Electronics Engineers Inc.	Manhasset, New York, United States Konstanz, Germany Los Angeles, CA, United States New York, NY, United States	9781728124049 (ISBN)	https://www.scopus.com/inward/record.uri?eid=2-s2.0-85072399025&doi=10.1109%2fGEM.2019.8811556&partnerID=40&md5=cf55aef0d3c30271573db23bf7cf3a76
Bal, M. I. and Sattoe, J. N. T. and Roelofs, P. D. D. M. and Bal, R. and van Staa, A. and Miedema, H. S.	2016	Exploring effectiveness and effective components of self-management interventions for young people with chronic physical conditions: A systematic review	Patient Education and Counseling	99	8	1293-1309		Rotterdam University of Applied Sciences, Research Centre Innovations in Care, Rotterdam, Netherlands Erasmus University Medical Center, Department of Rehabilitation Medicine, Rotterdam, Netherlands Erasmus University Rotterdam, Institute of Health Policy & Management, Rotterdam, Netherlands	07383991 (ISSN)	https://www.scopus.com/inward/record.uri?eid=2-s2.0-84959496755&doi=10.1016%2fj.pec.2016.02.012&partnerID=40&md5=466442a6cea328c8e43a34a687b43f1f
Balazs, G. C. and Brelin, A. M. and Dworak, T. C. and Brooks, D. I. and Mauntel, T. C. and Tintle, S. M. and Dickens, J. F.	2016	Outcomes and complications of triceps tendon repair following acute rupture in American military personnel	Injury	47	10	2247-2251		Department of Orthopaedics, Walter Reed National Military Medical Center, Bethesda, MD, United States	00201383 (ISSN)	https://www.scopus.com/inward/record.uri?eid=2-s2.0-84995476978&doi=10.1016%2fj.injury.2016.07.061&partnerID=40&md5=9912ac3fb7f3e196bda5ce73086aca30
Baldiris, S. and Mancera, L. and Vargas, D. and Velez, G. and Chang, M. and Sampson, D. G. and Huang, R. and Gomes, A. S. and Chen, N. S. and Bittencourt, I. I. and Kinshuk, K. and Dermeval, D. and Bittencourt, I. M.	2019	Accessibility evaluation of web content that support the mathematics, geometry and physics's teaching and learning				295-297	Institute of Electrical and Electronics Engineers Inc.	Universidad Internacional de la Rioja (UNIR), Rectorado - Avda. de la Paz, 137, Logroño, La Rioja Madrid, Spain Fundación Universitaria Tecnológico Comfenalco, Sede A Barrio España Cr 44 D N° 30A-91, Colombia Universidad Pontíficia Bolivariana (UPB), Circular 1 No. 70-01, Medellín, Colombia	9781728134857 (ISBN)	https://www.scopus.com/inward/record.uri?eid=2-s2.0-85072933726&doi=10.1109%2fICALT.2019.00094&partnerID=40&md5=66fb42f6080f3a8a092355b03c1a3357
Balikuddembe, J. K. and Reinhardt, J. D.	2020	Can Digitization of Health Care Help Low-Resourced Countries Provide Better Community-Based Rehabilitation Services?	Physical Therapy	100	2	217-224		Balikuddembe, Joseph Kimuli. Institute for Disaster Management and Reconstruction, Sichuan University and Hong Kong Polytechnic University, No 122, Huanghe Middle Road Section 1, Shuangliu District, Chengdu, PRC, Sichuan People's Republic of China. Reinhardt, Jan D. Institute for Disaster Management and Reconstruction, Sichuan University and Hong Kong Polytechnic University.	1538-6724	http://ovidsp.ovid.com/ovidweb.cgi?T=JS&CSC=Y&NEWS=N&PAGE=fulltext&D=medl&AN=31680158 http://openurl.bibsys.no/openurl?sid=OVID:medline&id=pmid:31680158&id=doi:10.1093%2Fptj%2Fpzz162&issn=0031-9023&isbn=&volume=100&issue=2&spage=217&pages=217-224&date=2020&title=Physical+Therapy&atitle=Can+Digitization+of+Health+Care+Help+Low-Resourced+Countries+Provide+Better+Community-Based+Rehabilitation+Servi…
Ball, S. L. and Newbould, J. and Corbett, J. and Exley, J. and Pitchforth, E. and Roland, M.	2018	Qualitative study of patient views on a 'telephone-first' approach in general practice in England: speaking to the GP by telephone before making face-to-face appointments	BMJ Open	8	12	e026197		Ball, Sarah L. Cambridge Centre for Health Services Research, RAND Europe, Westbrook Centre, Cambridge, UK. Newbould, Jennifer. Cambridge Centre for Health Services Research, RAND Europe, Westbrook Centre, Cambridge, UK. Corbett, Jennie. Cambridge Centre for Health Services Research, RAND Europe, Westbrook Centre, Cambridge, UK. Exley, Josephine. Cambridge Centre for Health Services Research, RAN…	2044-6055	http://ovidsp.ovid.com/ovidweb.cgi?T=JS&CSC=Y&NEWS=N&PAGE=fulltext&D=medc&AN=30598491 http://openurl.bibsys.no/openurl?sid=OVID:medline&id=pmid:30598491&id=doi:10.1136%2Fbmjopen-2018-026197&issn=2044-6055&isbn=&volume=8&issue=12&spage=e026197&pages=e026197&date=2018&title=BMJ+Open&atitle=Qualitative+study+of+patient+views+on+a+%27telephone-first%27+approach+in+general+practice+in+England%3A+speak…
Ballati, Fabio and Corno, Fulvio and Russis, Luigi De	2018	Assessing Virtual Assistant Capabilities with Italian Dysarthric Speech	Proceedings of the 20th International ACM SIGACCESS Conference on Computers and Accessibility			93–101	Association for Computing Machinery	Galway, Ireland		https://doi.org/10.1145/3234695.3236354
Ballester, B. R. and Maier, M. and Domingo, D. A. and Aguilar, A. and Mura, A. and Pareja, L. T. and Esteve, M. F. G. and Verschure, P. F. M. J.	2019	Adaptive VR-based rehabilitation to prevent deterioration in adults with cerebral palsy		2019			Institute of Electrical and Electronics Engineers Inc.	BIST, SPECS Lab, Barcelona, Spain Fundación ASPACE Catalunya, Barcelona, Spain Institució Catalana de Recerca i Estudis Avançats (ICREA), SPECS Lab, Barcelona, Spain	23319569 (ISSN); 9781728112855 (ISBN)	https://www.scopus.com/inward/record.uri?eid=2-s2.0-85081093103&doi=10.1109%2fICVR46560.2019.8994754&partnerID=40&md5=f7f6f232bd3e4eaef67c15e006ea1a2b
Baltaxe, E. and Embid, C. and Aumatell, E. and Martinez, M. and Barberan-Garcia, A. and Kelly, J. and Eaglesham, J. and Herranz, C. and Vargiu, E. and Montserrat, J. M. and Roca, J. and Cano, I.	2020	Integrated Care Intervention Supported by a Mobile Health Tool for Patients Using Noninvasive Ventilation at Home: Randomized Controlled Trial	JMIR MHealth and UHealth	8	4	e16395		Baltaxe, Erik. Hospital Clinic de Barcelona, Institut d'Investigacions Biomediques August Pi i Sunyer, Universitat de Barcelona, Barcelona, Spain. Baltaxe, Erik. Center for Biomedical Research Network in Respiratory Diseases, Madrid, Spain. Embid, Cristina. Hospital Clinic de Barcelona, Institut d'Investigacions Biomediques August Pi i Sunyer, Universitat de Barcelona, Barcelona, Spain. Embid, Cr…	2291-5222	http://ovidsp.ovid.com/ovidweb.cgi?T=JS&CSC=Y&NEWS=N&PAGE=fulltext&D=prem&AN=32281941 http://openurl.bibsys.no/openurl?sid=OVID:medline&id=pmid:32281941&id=doi:10.2196%2F16395&issn=2291-5222&isbn=&volume=8&issue=4&spage=e16395&pages=e16395&date=2020&title=JMIR+MHealth+and+UHealth&atitle=Integrated+Care+Intervention+Supported+by+a+Mobile+Health+Tool+for+Patients+Using+Noninvasive+Ventilation+at+Ho…
Baltrusch, S. J. and Houdijk, H. and van Dieen, J. H. and van Bennekom, C. A. M. and de Kruif, Ajtcm	2020	Perspectives of End Users on the Potential Use of Trunk Exoskeletons for People With Low-Back Pain: A Focus Group Study	Human Factors	62	3	365-376		Baltrusch, Saskia J. 100506 Rehabilitation Center Heliomare, Wijk aan Zee and Vrije Universiteit Amsterdam, The Netherlands. Houdijk, Han. 100506 Rehabilitation Center Heliomare, Wijk aan Zee and Vrije Universiteit Amsterdam, The Netherlands. van Dieen, Jaap H. 1190 Vrije Universiteit Amsterdam, The Netherlands. van Bennekom, Coen A M. Rehabilitation Center Heliomare, Wijk aan Zee and University …	1547-8181	http://ovidsp.ovid.com/ovidweb.cgi?T=JS&CSC=Y&NEWS=N&PAGE=fulltext&D=prem&AN=31914327 http://openurl.bibsys.no/openurl?sid=OVID:medline&id=pmid:31914327&id=doi:10.1177%2F0018720819885788&issn=0018-7208&isbn=&volume=62&issue=3&spage=365&pages=365-376&date=2020&title=Human+Factors&atitle=Perspectives+of+End+Users+on+the+Potential+Use+of+Trunk+Exoskeletons+for+People+With+Low-Back+Pain%3A+A+Focus+Gr…
Bank, P. J. M. and Cidota, M. A. and Ouwehand, P. E. W. and Lukosch, S. G.	2018	Patient-Tailored Augmented Reality Games for Assessing Upper Extremity Motor Impairments in Parkinson's Disease and Stroke	Journal of Medical Systems	42	12	246		Bank, Paulina J M. Department of Neurology, Leiden University Medical Center, PO Box 9600, 2300, RC, Leiden, The Netherlands. p.j.m.bank@lumc.nl. Cidota, Marina A. Faculty of Technology, Policy and Management, Delft University of Technology, Delft, The Netherlands. Cidota, Marina A. Faculty of Mathematics and Computer Science, University of Bucharest, Bucharest, Romania. Ouwehand, P Elma W. Depar…	1573-689X	http://ovidsp.ovid.com/ovidweb.cgi?T=JS&CSC=Y&NEWS=N&PAGE=fulltext&D=medc&AN=30374695 http://openurl.bibsys.no/openurl?sid=OVID:medline&id=pmid:30374695&id=doi:10.1007%2Fs10916-018-1100-9&issn=0148-5598&isbn=&volume=42&issue=12&spage=246&pages=246&date=2018&title=Journal+of+Medical+Systems&atitle=Patient-Tailored+Augmented+Reality+Games+for+Assessing+Upper+Extremity+Motor+Impairments+in+Parkinson…
Bao, T. and Deng, G. and DeMarzo, L. A. and Zhi, W. I. and DeRito, J. L. and Blinder, V. and Chen, C. and Li, Q. S. and Green, J. and Pendleton, E. and Mao, J. J.	2019	A technology-assisted, brief mind-body intervention to improve the waiting room experience: Randomized quality improvement study	Journal of Medical Internet Research	21	11			Integrative Medicine Service, Department of Medicine, Memorial Sloan Kettering Cancer Center, 1429 First Avenue, New York, NY 10021, United States	14388871 (ISSN)	https://www.scopus.com/inward/record.uri?eid=2-s2.0-85076153480&doi=10.2196%2f13217&partnerID=40&md5=b001427fa3ced925b9df1bd242bef3c6
Bar-El, David and Large, Thomas and Davison, Lydia and Worsley, Marcelo	2018	Tangicraft: A Multimodal Interface for Minecraft	Proceedings of the 20th International ACM SIGACCESS Conference on Computers and Accessibility			456–458	Association for Computing Machinery	Galway, Ireland		https://doi.org/10.1145/3234695.3241031
Baragash, R. S. and Al-Samarraie, H. and Alzahrani, A. I. and Alfarraj, O.	2019	Augmented reality in special education: a meta-analysis of single-subject design studies	European Journal of Special Needs Education					Centre for Instructional technology and Multimedia, Universiti Sains Malaysia, Penang, Malaysia School of Media and Performing Arts, Coventry University, Coventry, United Kingdom Computer Science Department, Community College, King Saud University, Riyadh, Saudi Arabia	08856257 (ISSN)	https://www.scopus.com/inward/record.uri?eid=2-s2.0-85076892444&doi=10.1080%2f08856257.2019.1703548&partnerID=40&md5=29c2963d145254b1db0fa51e95807ae8
Baragash, R. S. and Al-Samarraie, H. and Moody, L. and Zaqout, F.	2020	Augmented Reality and Functional Skills Acquisition Among Individuals With Special Needs: A Meta-Analysis of Group Design Studies	Journal of Special Education Technology					Centre for Instructional Technology and Multimedia, Universiti Sains Malaysia, Gelugor, Penang, Malaysia School of Media and Performing Arts, Coventry University, United Kingdom Centre for Arts, Memory and Communities, Coventry University, United Kingdom Applied Media Program, Higher Colleges of Technology (HCT), Ras Al Khaimah, Abu Dhabi, United Arab Emirates	01626434 (ISSN)	https://www.scopus.com/inward/record.uri?eid=2-s2.0-85081536366&doi=10.1177%2f0162643420910413&partnerID=40&md5=d2410bcebbd0cece9ad53cd13e2993a3
Barak Ventura, R. and Rizzo, A. and Nov, O. and Porfiri, M.	2020	A 3D printing approach toward targeted intervention in telerehabilitation	Scientific Reports	10	1	3694		Barak Ventura, Roni. Department of Mechanical and Aerospace Engineering, New York University Tandon School of Engineering, Brooklyn, New York, 11201, USA. Rizzo, Alessandro. Dipartimento di Elettronica e Telecomunicazioni, Politecnico di Torino, Corso Duca degli Abruzzi 24, Torino, 10129, Italy. Rizzo, Alessandro. Office of Innovation, New York University Tandon School of Engineering, Brooklyn, N…	2045-2322	http://ovidsp.ovid.com/ovidweb.cgi?T=JS&CSC=Y&NEWS=N&PAGE=fulltext&D=prem&AN=32111880 http://openurl.bibsys.no/openurl?sid=OVID:medline&id=pmid:32111880&id=doi:10.1038%2Fs41598-020-59927-y&issn=2045-2322&isbn=&volume=10&issue=1&spage=3694&pages=3694&date=2020&title=Scientific+Reports&atitle=A+3D+printing+approach+toward+targeted+intervention+in+telerehabilitation.&aulast=Barak+Ventura&pid=%3Cauth…
Barata, A. and Escudeiro, P. and Duarte, V. and Lino, J. and Kommers, P. and Peng, G. C. and Rodrigues, L.	2019	Inclusion through digital arts: Creating a community of practice				145-152	IADIS Press	ISEP, GILT, Rua Dr. António Bernardino de Almeida, Porto, 4314249-015, Portugal	9789898533906 (ISBN)	https://www.scopus.com/inward/record.uri?eid=2-s2.0-85073164522&partnerID=40&md5=a0ba69e14b6dea1decc1ae6965b24f78
Barati, F. and Delavar, M. R. and Motagh, M. and Arefi, H.	2015	Design and development of a mobile sensor based the blind assistance wayfinding system		40		91-96	International Society for Photogrammetry and Remote Sensing	Dept. of Information Technology Eng., College of Eng., University of Qom, Qom, Iran Center of Excellence in Geomatic Eng. in Disaster Management, School of Surveying and Geospatial Eng., College of Eng., University of Tehran, Tehran, Iran	16821750 (ISSN)	https://www.scopus.com/inward/record.uri?eid=2-s2.0-84974573816&doi=10.5194%2fisprsarchives-XL-1-W5-91-2015&partnerID=40&md5=8cc7cde35fe756b180b78c5f4daea7a2
Barbera, M. and Mangialasche, F. and Jongstra, S. and Guillemont, J. and Ngandu, T. and Beishuizen, C. and Coley, N. and Brayne, C. and Andrieu, S. and Richard, E. and Soininen, H. and Kivipelto, M. and group, Hatice study	2018	Designing an Internet-Based Multidomain Intervention for the Prevention of Cardiovascular Disease and Cognitive Impairment in Older Adults: The HATICE Trial	Journal of Alzheimer's Disease	62	2	649-663		Barbera, Mariagnese. Institute of Clinical Medicine, Neurology, University of Eastern Finland, Kuopio, Finland. Mangialasche, Francesca. Department of Neurobiology, Aging Research Center, Health Care Sciences and Society, Karolinska Institutet and Stockholm University, Stockholm, Sweden. Jongstra, Susan. Department of Neurology, Academic Medical Center, University of Amsterdam, The Netherlands. G…	1875-8908	http://ovidsp.ovid.com/ovidweb.cgi?T=JS&CSC=Y&NEWS=N&PAGE=fulltext&D=med15&AN=29480185 http://openurl.bibsys.no/openurl?sid=OVID:medline&id=pmid:29480185&id=doi:10.3233%2FJAD-170858&issn=1387-2877&isbn=&volume=62&issue=2&spage=649&pages=649-663&date=2018&title=Journal+of+Alzheimer%27s+Disease&atitle=Designing+an+Internet-Based+Multidomain+Intervention+for+the+Prevention+of+Cardiovascular+Disease+…
Barbosa, Priscyla and Amorim, Patrícia and Ferreira, Simone Bacellar Leal	2019	Augmented reality and museum accessibility: a case study to support hard of hearing people	Proceedings of the 18th Brazilian Symposium on Human Factors in Computing Systems			Article 14	Association for Computing Machinery	Vitória, Espírito Santo, Brazil		https://doi.org/10.1145/3357155.3358434
Bardaro, G. and Vali, A. and Comai, S. and Matteucci, M. and Khalil, I. and Steinbauer, M. and Chen, L. and Anderst-Kotsis, G.	2015	Accessible Urban routes reconstruction by fusing mobile sensors data				84-92	Association for Computing Machinery, Inc	Politecnico di Milano, P.zza Leonardo da Vinci 32, Milan, 20133, Italy	9781450334938 (ISBN)	https://www.scopus.com/inward/record.uri?eid=2-s2.0-84968756786&doi=10.1145%2f2837126.2837158&partnerID=40&md5=f075b59bf097b0ec1d0e5060e0dbecf7
Baric, V. and Andreassen, M. and Ohman, A. and Hemmingsson, H.	2019	Using an interactive digital calendar with mobile phone reminders by senior people - a focus group study	BMC Geriatrics	19	1	116		Baric, Vedrana. Department of Social and Welfare Studies, Division of Occupational Therapy, Linkoping University, Norrkoping, Sweden. vedrana.baric@liu.se. Andreassen, Maria. Department of Social and Welfare Studies, Division of Occupational Therapy, Linkoping University, Norrkoping, Sweden. Ohman, Annika. Department of Social and Welfare Studies, Division of Occupational Therapy, Linkoping Unive…	1471-2318	http://ovidsp.ovid.com/ovidweb.cgi?T=JS&CSC=Y&NEWS=N&PAGE=fulltext&D=medc&AN=31014276 http://openurl.bibsys.no/openurl?sid=OVID:medline&id=pmid:31014276&id=doi:10.1186%2Fs12877-019-1128-9&issn=1471-2318&isbn=&volume=19&issue=1&spage=116&pages=116&date=2019&title=BMC+Geriatrics&atitle=Using+an+interactive+digital+calendar+with+mobile+phone+reminders+by+senior+people+-+a+focus+group+study.&aulast=B…
Barichello, T. and Sayana, P. and Giridharan, V. V. and Arumanayagam, A. S. and Narendran, B. and Della Giustina, A. and Petronilho, F. and Quevedo, J. and Dal-Pizzol, F.	2019	Long-Term Cognitive Outcomes After Sepsis: a Translational Systematic Review	Molecular Neurobiology	56	1	186-251		Barichello, Tatiana. Translational Psychiatry Program, Department of Psychiatry and Behavioral Sciences, McGovern Medical School, The University of Texas Health Science Center at Houston, 1941 East Road, Houston, TX, 77054, USA. Tatiana.Barichello@uth.tmc.edu. Barichello, Tatiana. Laboratory of Experimental Pathophysiology, Graduate Program in Health Sciences, Health Sciences Unit, University of …	1559-1182	http://ovidsp.ovid.com/ovidweb.cgi?T=JS&CSC=Y&NEWS=N&PAGE=fulltext&D=med16&AN=29687346 http://openurl.bibsys.no/openurl?sid=OVID:medline&id=pmid:29687346&id=doi:10.1007%2Fs12035-018-1048-2&issn=0893-7648&isbn=&volume=56&issue=1&spage=186&pages=186-251&date=2019&title=Molecular+Neurobiology&atitle=Long-Term+Cognitive+Outcomes+After+Sepsis%3A+a+Translational+Systematic+Review.&aulast=Barichello&pid…
Barken, T. L. and Thygesen, E. and Soderhamn, U.	2018	Unlocking the limitations: Living with chronic obstructive pulmonary disease and receiving care through telemedicine-A phenomenological study	Journal of Clinical Nursing	27	1	132-142		Barken, Tina Lien. Centre for eHealth, Centre for Care Research, Southern Norway, Department of Health and Nursing Sciences, Faculty of Health and Sport Sciences, University of Agder, Kristiansand, Norway. Thygesen, Elin. Centre for eHealth, Department of Health and Nursing Sciences, Faculty of Health and Sport Sciences, University of Agder, Kristiansand, Norway. Soderhamn, Ulrika. Centre for Car…	1365-2702	http://ovidsp.ovid.com/ovidweb.cgi?T=JS&CSC=Y&NEWS=N&PAGE=fulltext&D=med15&AN=28425194 http://openurl.bibsys.no/openurl?sid=OVID:medline&id=pmid:28425194&id=doi:10.1111%2Fjocn.13857&issn=0962-1067&isbn=&volume=27&issue=1-2&spage=132&pages=132-142&date=2018&title=Journal+of+Clinical+Nursing&atitle=Unlocking+the+limitations%3A+Living+with+chronic+obstructive+pulmonary+disease+and+receiving+care+thr…
Barker, A. and Cameron, P. and Flicker, L. and Arendts, G. and Brand, C. and Etherton-Beer, C. and Forbes, A. and Haines, T. and Hill, A. M. and Hunter, P. and Lowthian, J. and Nymanid, S. R. and Redfernid, J. and Smit, D. V. and Waldron, N. and Boyle, E. and Macdonald, E. and Ayton, D. and Morello, R. and Hill, K.	2019	Evaluation of RESPOND, a patient-centred program to prevent falls in older people presenting to the emergency department with a fall: A randomised controlled trial	PLoS Medicine	16	5			School of Public Health and Preventive Medicine, Monash University, Melbourne, VIC, Australia Alfred Health, Melbourne, VIC, Australia School of Medicine, University of Western Australia, Perth, WA, Australia Department of Geriatric Medicine, Royal Perth Hospital, Perth, WA, Australia Harry Perkins Institute for Medical Research, Perth, WA, Australia Melbourne EpiCentre, University of Melbourne, …	15491277 (ISSN)	https://www.scopus.com/inward/record.uri?eid=2-s2.0-85066939237&doi=10.1371%2fjournal.pmed.1002807&partnerID=40&md5=4a723284bf2ac6ef87da83cab98123a1
Barker, F. and Mackenzie, E. and Elliott, L. and Jones, S. and de Lusignan, S.	2016	Interventions to improve hearing aid use in adult auditory rehabilitation	Cochrane Database of Systematic Reviews		8	CD010342		Barker, Fiona. Department of Healthcare Management and Policy, University of Surrey, Guildford, UK.	1469-493X	http://ovidsp.ovid.com/ovidweb.cgi?T=JS&CSC=Y&NEWS=N&PAGE=fulltext&D=med13&AN=27537242 http://openurl.bibsys.no/openurl?sid=OVID:medline&id=pmid:27537242&id=doi:10.1002%2F14651858.CD010342.pub3&issn=1361-6137&isbn=&volume=&issue=8&spage=CD010342&pages=CD010342&date=2016&title=Cochrane+Database+of+Systematic+Reviews&atitle=Interventions+to+improve+hearing+aid+use+in+adult+auditory+rehabilitation.&…
Barlott, T. and Adams, K. and Diaz, F. R. and Molina, M. M.	2015	Using SMS as a tool to reduce exclusions experienced by caregivers of people with disabilities in a resource-limited Colombian community	Disability & Rehabilitation Assistive Technology	10	4	347-54		Barlott, Tim. Faculty of Rehabilitation Medicine, University of Alberta, Edmonton, Alberta, Canada .	1748-3115	http://ovidsp.ovid.com/ovidweb.cgi?T=JS&CSC=Y&NEWS=N&PAGE=fulltext&D=med12&AN=25425412 http://openurl.bibsys.no/openurl?sid=OVID:medline&id=pmid:25425412&id=doi:10.3109%2F17483107.2014.974223&issn=1748-3107&isbn=&volume=10&issue=4&spage=347&pages=347-54&date=2015&title=Disability+%26+Rehabilitation+Assistive+Technology&atitle=Using+SMS+as+a+tool+to+reduce+exclusions+experienced+by+caregivers+of+p…
Barlott, T. and Aplin, T. and Catchpole, E. and Kranz, R. and Le Goullon, D. and Toivanen, A. and Hutchens, S.	2019	Connectedness and ICT: Opening the door to possibilities for people with intellectual disabilities	Journal of Intellectual Disabilities			1744629519831560		Barlott, Tim. The University of Queensland, Australia. Aplin, Tammy. The University of Queensland, Australia. Catchpole, Emma. The University of Queensland, Australia. Kranz, Rebecca. The University of Queensland, Australia. Le Goullon, Damian. A Place to Belong, Anglicare, Australia. Toivanen, Amanda. A Place to Belong, Anglicare, Australia. Hutchens, Sarah. The University of Queensland, Austral…	1744-6309	http://ovidsp.ovid.com/ovidweb.cgi?T=JS&CSC=Y&NEWS=N&PAGE=fulltext&D=medp&AN=30819039 http://openurl.bibsys.no/openurl?sid=OVID:medline&id=pmid:30819039&id=doi:10.1177%2F1744629519831566&issn=1744-6295&isbn=&volume=&issue=&spage=1744629519831566&pages=1744629519831566&date=2019&title=+Journal+of+Intellectual+Disabilities&atitle=Connectedness+and+ICT%3A+Opening+the+door+to+possibilities+for+people…
Barnato, A. E. and Schenker, Y. and Tiver, G. and Dew, M. A. and Arnold, R. M. and Nunez, E. R. and Reynolds, C. F.	2017	Storytelling in the Early Bereavement Period to Reduce Emotional Distress among Surrogates Involved in a Decision to Limit Life Support in the ICU: A Pilot Feasibility Trial	Critical Care Medicine	45	1	35-46		Section of Decision Sciences, Division of General Internal Medicine, Department of Medicine, University of Pittsburgh, Pittsburgh, PA, United States Section of Palliative Care and Medical Ethics, Division of General Internal Medicine, Department of Medicine, University of Pittsburgh, Pittsburgh, PA, United States Department of Psychiatry, University of Pittsburgh, Pittsburgh, PA, United States De…	00903493 (ISSN)	https://www.scopus.com/inward/record.uri?eid=2-s2.0-84987643796&doi=10.1097%2fCCM.0000000000002009&partnerID=40&md5=2ac3e3dd9a87303b272d73951ef2ec74
Barredo, J. and Acluche, F. and Disla, R. and Fantini, C. and Fishelis, L. and Sasson, N. and Resnik, L.	2017	Appropriateness of advanced upper limb prosthesis prescription for a patient with cognitive impairment: a case report	Disability & Rehabilitation Assistive Technology	12	6	647-656		Barredo, Jennifer. a Providence VA Medical Center, Providence, RI, USA. Barredo, Jennifer. b Brown Institute for Brain Science, Brown University, Providence, RI, USA. Acluche, Frantzy. a Providence VA Medical Center, Providence, RI, USA. Disla, Roxanne. c VA NY Health Harbor System, New York, NY, USA. Fantini, Christopher. c VA NY Health Harbor System, New York, NY, USA. Fishelis, Leah. c VA NY H…	1748-3115	http://ovidsp.ovid.com/ovidweb.cgi?T=JS&CSC=Y&NEWS=N&PAGE=fulltext&D=med14&AN=27434169 http://openurl.bibsys.no/openurl?sid=OVID:medline&id=pmid:27434169&id=doi:10.1080%2F17483107.2016.1201155&issn=1748-3107&isbn=&volume=12&issue=6&spage=647&pages=647-656&date=2017&title=Disability+%26+Rehabilitation+Assistive+Technology&atitle=Appropriateness+of+advanced+upper+limb+prosthesis+prescription+for+a+…
Barrera-Leon, L. and Mejia-Molina, N. and Carrillo-Ramos, A. and Flórez-Valencia, L. and Pavlich-Mariscal, J. A.	2016	Tukuchiy: A dynamic user interface generator to improve usability	International Journal of Web Information Systems	12	2	150-176		Departamento de Ingenieria de Sistemas, Pontificia Universidad Javeriana, Bogota, Colombia Departamento de Ingenieria de Sistemas y Computacion, Universidad Catolica Del Norte, Antofagasta, Chile	17440084 (ISSN)	https://www.scopus.com/inward/record.uri?eid=2-s2.0-84977150771&doi=10.1108%2fIJWIS-09-2015-0028&partnerID=40&md5=7b3b404354c1ebc88e9ee5012c348485
Barricelli, B. R. and Loreto, I. Di	2017	Embracing Diversity with Help of Technology and Participatory Design	Proceedings of the 8th International Conference on Communities and Technologies			319–320	Association for Computing Machinery	Troyes, France		https://doi.org/10.1145/3083671.3083710
Barth, J. and Nickel, F. and Kolominsky-Rabas, P. L.	2018	Diagnosis of cognitive decline and dementia in rural areas - A scoping review	International Journal of Geriatric Psychiatry	33	3	459-474		Barth, Janina. Interdisciplinary Centre for Health Technology Assessment (HTA) and Public Health (IZPH), Friedrich-Alexander-University of Erlangen-Nurnberg, Germany. Barth, Janina. National Graduate College "Optimization strategies in Dementia (OptiDem)", Karl and Veronica Carstens-Foundation, Essen, Germany. Nickel, Franziska. Interdisciplinary Centre for Health Technology Assessment (HTA) and …	1099-1166	http://ovidsp.ovid.com/ovidweb.cgi?T=JS&CSC=Y&NEWS=N&PAGE=fulltext&D=med15&AN=29314221 http://openurl.bibsys.no/openurl?sid=OVID:medline&id=pmid:29314221&id=doi:10.1002%2Fgps.4841&issn=0885-6230&isbn=&volume=33&issue=3&spage=459&pages=459-474&date=2018&title=International+Journal+of+Geriatric+Psychiatry&atitle=Diagnosis+of+cognitive+decline+and+dementia+in+rural+areas+-+A+scoping+review.&aulast=B…
Bartlett, Rachel and Khoo, Yi Xuan and Hourcade, Juan Pablo and Rector, Kyle K.	2019	Exploring the Opportunities for Technologies to Enhance Quality of Life with People who have Experienced Vision Loss	Proceedings of the 2019 CHI Conference on Human Factors in Computing Systems			Paper 191	Association for Computing Machinery	Glasgow, Scotland Uk		https://doi.org/10.1145/3290605.3300421
Bartlett, S. J. and Lambert, S. D. and McCusker, J. and Yaffe, M. and de Raad, M. and Belzile, E. and Ciampi, A. and Di Carlo, M. and Lyddiatt, A.	2020	Self-management across chronic diseases: Targeting education and support needs	Patient Education & Counseling	103	2	398-404		Bartlett, Susan J. Divisions of Clinical Epidemiology, Rheumatology and Respiratory Epidemiology and Clinical Trials Unit, McGill University, 5252 de Maisonneauve #3D.57, Montreal, QC, H4A 3S5, Canada; McGill University Health Centre, Centre for Outcomes Research and Evaluation, 5252 de Maisonneauve #3D.57, Montreal, QC, H4A 3S5, Canada. Electronic address: susan.bartlett@mcgill.ca. Lambert, Sylv…	1873-5134	http://ovidsp.ovid.com/ovidweb.cgi?T=JS&CSC=Y&NEWS=N&PAGE=fulltext&D=prem&AN=31575442 http://openurl.bibsys.no/openurl?sid=OVID:medline&id=pmid:31575442&id=doi:10.1016%2Fj.pec.2019.08.038&issn=0738-3991&isbn=&volume=103&issue=2&spage=398&pages=398-404&date=2020&title=Patient+Education+%26+Counseling&atitle=Self-management+across+chronic+diseases%3A+Targeting+education+and+support+needs.&aulast=Ba…
Basart, H. and van Oers, H. A. and Paes, E. C. and Breugem, C. C. and Don Griot, J. P. W. and van der Horst, C. M. A. M. and Haverman, L. and Hennekam, R. C.	2017	Health-related quality of life in children with Robin sequence	American Journal of Medical Genetics, Part A	173	1	54-61		Department of Pediatrics, Academic Medical Center, University of Amsterdam, Amsterdam, Netherlands Department of Plastic and Reconstructive Surgery, Academic Medical Center, University of Amsterdam, Amsterdam, Netherlands Psychosocial Department, Emma Children's Hospital, Academic Medical Center, University of Amsterdam, Amsterdam, Netherlands Department of Plastic and Reconstructive Surgery, Wil…	15524825 (ISSN)	https://www.scopus.com/inward/record.uri?eid=2-s2.0-84992476763&doi=10.1002%2fajmg.a.37968&partnerID=40&md5=c713286b6c65ac44514ba14d30a5475d
Basch, C. and Yin, J. and Kollia, B. and Adedokun, A. and Trusty, S. and Yeboah, F. and Fung, I.	2018	Public online information about tinnitus: A cross-sectional study of YouTube videos	Noise and Health	20	92	2021-08-01		Department of Public Health, William Paterson University, Wayne, NJ, United States Department of Biostatistics, Jiann-Ping Hsu College of Public Health, Georgia Southern University, PO Box 8015, Statesboro, GA 30460, United States Department of Communication Disorders and Sciences, William Paterson University, Wayne, NJ, United States Department of Epidemiology and Environmental Health Sciences, …	14631741 (ISSN)	https://www.scopus.com/inward/record.uri?eid=2-s2.0-85042439207&doi=10.4103%2fnah.NAH_32_17&partnerID=40&md5=d34a11ba8f3e74a783b6e0a381f899e0
Baschieri, Daniele and Gaspari, Mauro and Zini, Floriano	2018	A Planning-Based Serious Game for Cognitive Rehabilitation in Multiple Sclerosis	Proceedings of the 4th EAI International Conference on Smart Objects and Technologies for Social Good			214–219	Association for Computing Machinery	Bologna, Italy		https://doi.org/10.1145/3284869.3284916
Bashshur, R. L. and Shannon, G. W. and Bashshur, N. and Yellowlees, P. M.	2016	The Empirical Evidence for Telemedicine Interventions in Mental Disorders	Telemedicine Journal & E-Health	22	2	87-113		Bashshur, Rashid L. 1 University of Michigan Health System, University of Michigan, Ann Arbor, Michigan. Shannon, Gary W. 2 Department of Geography, University of Kentucky, Lexington, Kentucky. Bashshur, Noura. 1 University of Michigan Health System, University of Michigan, Ann Arbor, Michigan. Yellowlees, Peter M. 3 Department of Psychiatry, University of California Davis, Sacramento, California.	1556-3669	http://ovidsp.ovid.com/ovidweb.cgi?T=JS&CSC=Y&NEWS=N&PAGE=fulltext&D=prem2&AN=26624248 http://openurl.bibsys.no/openurl?sid=OVID:medline&id=pmid:26624248&id=doi:10.1089%2Ftmj.2015.0206&issn=1530-5627&isbn=&volume=22&issue=2&spage=87&pages=87-113&date=2016&title=Telemedicine+Journal+%26+E-Health&atitle=The+Empirical+Evidence+for+Telemedicine+Interventions+in+Mental+Disorders.&aulast=Bashshur&pid=%…
Bass, S. B. and Gordon, T. F. and Gordon, R. and Parvanta, C.	2016	Using eye tracking and gaze pattern analysis to test a "dirty bomb" decision aid in a pilot RCT in urban adults with limited literacy	BMC Medical Informatics & Decision Making	16		67		Bass, Sarah Bauerle. Department of Social and Behavioral Sciences, Risk Communication Laboratory, Temple University, College of Public Health, 1301 Cecil B. Moore Ave., Philadelphia, PA, 19122, USA. sbass@temple.edu. Gordon, Thomas F. Department of Psychology, University of Massachusetts-Lowell, Health and Social Sciences Bldg., Suite 300, 113 Wilder St., Lowell, MA, 01854, USA. Gordon, Ryan. Dep…	1472-6947	http://ovidsp.ovid.com/ovidweb.cgi?T=JS&CSC=Y&NEWS=N&PAGE=fulltext&D=med13&AN=27267603 http://openurl.bibsys.no/openurl?sid=OVID:medline&id=pmid:27267603&id=doi:10.1186%2Fs12911-016-0304-5&issn=1472-6947&isbn=&volume=16&issue=1&spage=67&pages=67&date=2016&title=BMC+Medical+Informatics+%26+Decision+Making&atitle=Using+eye+tracking+and+gaze+pattern+analysis+to+test+a+%22dirty+bomb%22+decision+aid+i…
Bassingthwaite, B. J. and Graber, J. E. and Weaver, A. D. and Wacker, D. P. and White-Staecker, D. and Bergthold, S. and Judkins, P.	2018	Using Teleconsultation to Develop Independent Skills of School-Based Behavior Teams in Functional Behavior Assessment	Journal of Educational and Psychological Consultation	28	3	297-318		University of Iowa, United States University of Nebraska at Omaha, United States Heartland Area Education Agency, Johnston, IA, United States Mississippi Bend Area Education Agency, Bettendorf, IA, United States	10474412 (ISSN)	https://www.scopus.com/inward/record.uri?eid=2-s2.0-85041560514&doi=10.1080%2f10474412.2018.1431548&partnerID=40&md5=50995c1210b3f02bd7b7b3e6c07bd750
Bastiaansen, J. A. and Meurs, M. and Stelwagen, R. and Wunderink, L. and Schoevers, R. A. and Wichers, M. and Oldehinkel, A. J.	2018	Self-monitoring and personalized feedback based on the experiencing sampling method as a tool to boost depression treatment: a protocol of a pragmatic randomized controlled trial (ZELF-i)	BMC Psychiatry	18	1	276		Bastiaansen, Jojanneke A. University of Groningen, University Medical Center Groningen, Department of Psychiatry, Interdisciplinary Center Psychopathology and Emotion Regulation, Groningen, The Netherlands. j.bastiaansen@umcg.nl. Bastiaansen, Jojanneke A. Friesland Mental Health Care Services, Department of Education and Research, Leeuwarden, The Netherlands. j.bastiaansen@umcg.nl. Meurs, Maaike.…	1471-244X	http://ovidsp.ovid.com/ovidweb.cgi?T=JS&CSC=Y&NEWS=N&PAGE=fulltext&D=med15&AN=30176845 http://openurl.bibsys.no/openurl?sid=OVID:medline&id=pmid:30176845&id=doi:10.1186%2Fs12888-018-1847-z&issn=1471-244X&isbn=&volume=18&issue=1&spage=276&pages=276&date=2018&title=BMC+Psychiatry&atitle=Self-monitoring+and+personalized+feedback+based+on+the+experiencing+sampling+method+as+a+tool+to+boost+depression…
Bastien, F. and Koop, R. and Small, T. A. and Giasson, T. and Jansen, H.	2020	The role of online technologies and digital skills in the political participation of citizens with disabilities	Journal of Information Technology and Politics					Department of Political Science at, Université de Montréal, Canada Department of Political Studies, University of Manitoba, Canada Department of Political Science at the University of Guelph, Canada Department of Political Science at, Université Laval, Canada	19331681 (ISSN)	https://www.scopus.com/inward/record.uri?eid=2-s2.0-85083894807&doi=10.1080%2f19331681.2020.1742264&partnerID=40&md5=6b7038381ea7401c39fdd00cf974a7e2
Basu, A. and Carlson, J. and Veenstra, D.	2020	Health Years in Total: A New Health Objective Function for Cost-Effectiveness Analysis	Value in Health	23	1	96-103		The Comparative Health Outcomes, Policy, and Economics Institute, University of Washington, Seattle, WA, United States Departments of Health Services & Economics, University of Washington, Seattle, WA, United States	10983015 (ISSN)	https://www.scopus.com/inward/record.uri?eid=2-s2.0-85077141868&doi=10.1016%2fj.jval.2019.10.014&partnerID=40&md5=f56f071f95fce8928d426e233737435e
Batarelo Kokić, I. and Kurz, T. L. and Novosel, V. and Roy, L. and Boustany, J. and Kurbanoglu, S. and Cakmak, T. and Grassian, E. and Mizrachi, D. and Spiranec, S.	2016	Student teachers’ perceptions of an inclusive future	Commun. Comput. Info. Sci.	676		2021-11-03	Springer Verlag	Faculty of Humanities and Social Sciences, University of Split, Split, Croatia Arizona State University, Tempe, AZ, United States Faculty of Humanities and Social Sciences Library, University of Zagreb, Zagreb, Croatia	18650929 (ISSN); 9783319521619 (ISBN)	https://www.scopus.com/inward/record.uri?eid=2-s2.0-85012118523&doi=10.1007%2f978-3-319-52162-6_1&partnerID=40&md5=cd00d7ebcd43367e162c61535ffdf445
Bates, M. and Saridaki, M. and Kolovou, E. and Mourlas, C. and Brown, D. and Burton, A. and Battersby, S. and Parsonage, S. and Yarnall, T. and Kolas, L. and Munkvold, R.	2015	Designing location-based gaming applications with teenagers to address early school leaving	Proceedings of the European Conference on Games-based Learning	2015		50-57	Dechema e.V.	Interactive Systems Research Group, Nottingham Trent University, United Kingdom Department of Communication and Media, School of Economic and Political Sciences, University of Athens, Ariu, Gaetana, Greece Greenhat Interactive Ltd, Birmingham, United Kingdom	20490992 (ISSN); 9781910810583 (ISBN)	https://www.scopus.com/inward/record.uri?eid=2-s2.0-84955162412&partnerID=40&md5=8b5af1036e754d1607f5d10232f8ac3e
Batsis, J. A. and Pletcher, S. N. and Stahl, J. E.	2017	Telemedicine and primary care obesity management in rural areas - innovative approach for older adults?	BMC Geriatrics	17	1	6		Batsis, John A. Section of General Internal Medicine, Dartmouth-Hitchcock Medical Center, 1 Medical Center Drive, Lebanon, NH, 03756, USA. john.batsis@gmail.com. Batsis, John A. Geisel School of Medicine at Dartmouth, Hanover, NH, USA. john.batsis@gmail.com. Batsis, John A. The Dartmouth Institute for Health Policy and Clinical Practice, Lebanon, NH, USA. john.batsis@gmail.com. Batsis, John A. Da…	1471-2318	http://ovidsp.ovid.com/ovidweb.cgi?T=JS&CSC=Y&NEWS=N&PAGE=fulltext&D=med14&AN=28056832 http://openurl.bibsys.no/openurl?sid=OVID:medline&id=pmid:28056832&id=doi:10.1186%2Fs12877-016-0396-x&issn=1471-2318&isbn=&volume=17&issue=1&spage=6&pages=6&date=2017&title=BMC+Geriatrics&atitle=Telemedicine+and+primary+care+obesity+management+in+rural+areas+-+innovative+approach+for+older+adults%3F.&aulast=Bat…
Batterham, P. J. and Calear, A. L. and Gulliver, A. and Farrer, L. M.	2019	Efficacy of a transdiagnostic, video-based online program for reducing depression, anxiety, and suicidal ideation in adults: Protocol for a randomised controlled trial	Contemporary Clinical Trials Communications	14				Centre for Mental Health Research, Research School of Population Health, The Australian National University, 63, Eggleston Road, Canberra, ACT 2601, Australia	24518654 (ISSN)	https://www.scopus.com/inward/record.uri?eid=2-s2.0-85062623536&doi=10.1016%2fj.conctc.2019.100341&partnerID=40&md5=bafe3c91259c12c95525e61978407ca1
Battistella, L. R. and Juca, S. S. and Tateishi, M. and Oshiro, M. S. and Yamanaka, E. I. and Lima, E. and Ramos, V. D.	2015	Lucy Montoro Rehabilitation Network mobile unit: an alternative public healthcare policy	Disability & Rehabilitation Assistive Technology	10	4	309-15		Battistella, Linamara Rizzo. Institute of Physical Medicine and Rehabilitation, General Hospital, Medical College, University of Sao Paulo, Sao Paulo, Brazil.	1748-3115	http://ovidsp.ovid.com/ovidweb.cgi?T=JS&CSC=Y&NEWS=N&PAGE=fulltext&D=med12&AN=25853514 http://openurl.bibsys.no/openurl?sid=OVID:medline&id=pmid:25853514&id=doi:10.3109%2F17483107.2015.1027294&issn=1748-3107&isbn=&volume=10&issue=4&spage=309&pages=309-15&date=2015&title=Disability+%26+Rehabilitation+Assistive+Technology&atitle=Lucy+Montoro+Rehabilitation+Network+mobile+unit%3A+an+alternative+publ…
Baur, K. and Rohrbach, N. and Hermsdorfer, J. and Riener, R. and Klamroth-Marganska, V.	2019	The "Beam-Me-In Strategy" - remote haptic therapist-patient interaction with two exoskeletons for stroke therapy	Journal of Neuroengineering & Rehabilitation	16	1	85		Baur, Kilian. Sensory-Motor Systems Lab, Department of Health Sciences and Technology, Swiss Federal Institute of Technology (ETH Zurich), Tannenstrasse 1, Zurich, 8092, Switzerland. kilian.baur@hest.ethz.ch. Baur, Kilian. Spinal Cord Injury Center, University Hospital Balgrist, University of Zurich, Zurich, Switzerland, Forchstrasse 340, Zurich, 8008, Switzerland. kilian.baur@hest.ethz.ch. Rohrb…	1743-0003	http://ovidsp.ovid.com/ovidweb.cgi?T=JS&CSC=Y&NEWS=N&PAGE=fulltext&D=prem&AN=31296226 http://openurl.bibsys.no/openurl?sid=OVID:medline&id=pmid:31296226&id=doi:10.1186%2Fs12984-019-0547-3&issn=1743-0003&isbn=&volume=16&issue=1&spage=85&pages=85&date=2019&title=Journal+of+Neuroengineering+%26+Rehabilitation&atitle=The+%22Beam-Me-In+Strategy%22+-+remote+haptic+therapist-patient+interaction+with+two…
Bayor, Andrew A. and Sitbon, Laurianne and Ploderer, Bernd and Bircanin, Filip and Koplick, Stewart and Brereton, Margot	2019	Leveraging Participation: Supporting Skills Development of Young Adults with Intellectual Disability Using Social Media	The 21st International ACM SIGACCESS Conference on Computers and Accessibility			143–155	Association for Computing Machinery	Pittsburgh, PA, USA		https://doi.org/10.1145/3308561.3353793
Beach, E. F. and Gilliver, M.	2019	Time to Listen: Most Regular Patrons of Music Venues Prefer Lower Volumes	Frontiers in Psychology	10		607		Beach, Elizabeth Francis. National Acoustic Laboratories, Macquarie University, Sydney, NSW, Australia. Beach, Elizabeth Francis. The HEARing Cooperative Research Centre, Melbourne, VIC, Australia. Gilliver, Megan. National Acoustic Laboratories, Macquarie University, Sydney, NSW, Australia. Gilliver, Megan. The HEARing Cooperative Research Centre, Melbourne, VIC, Australia.	1664-1078	http://ovidsp.ovid.com/ovidweb.cgi?T=JS&CSC=Y&NEWS=N&PAGE=fulltext&D=prem3&AN=30967814 http://openurl.bibsys.no/openurl?sid=OVID:medline&id=pmid:30967814&id=doi:10.3389%2Ffpsyg.2019.00607&issn=1664-1078&isbn=&volume=10&issue=&spage=607&pages=607&date=2019&title=Frontiers+in+Psychology&atitle=Time+to+Listen%3A+Most+Regular+Patrons+of+Music+Venues+Prefer+Lower+Volumes.&aulast=Beach&pid=%3Cauthor%3E…
Bean, J. F. and Brown, L. and DeAngelis, T. R. and Ellis, T. and Kumar, V. S. S. and Latham, N. K. and Lawler, D. and Ni, M. and Perloff, J.	2019	The Rehabilitation Enhancing Aging Through Connected Health Prehabilitation Trial	Archives of Physical Medicine & Rehabilitation	100	11	1999-2005		Bean, Jonathan F. New England Geriatric Research Education and Clinical Center, VA Boston Healthcare System, Boston, MA; Harvard Medical School, Boston, MA; Department of Physical Medicine and Rehabilitation, Spaulding Rehabilitation Hospital, Boston, MA. Electronic address: Jonathan.bean4@va.gov. Brown, Lorna. Department of Physical Medicine and Rehabilitation, Spaulding Rehabilitation Hospital,…	1532-821X	http://ovidsp.ovid.com/ovidweb.cgi?T=JS&CSC=Y&NEWS=N&PAGE=fulltext&D=medl&AN=31152705 http://openurl.bibsys.no/openurl?sid=OVID:medline&id=pmid:31152705&id=doi:10.1016%2Fj.apmr.2019.04.015&issn=0003-9993&isbn=&volume=100&issue=11&spage=1999&pages=1999-2005&date=2019&title=Archives+of+Physical+Medicine+%26+Rehabilitation&atitle=The+Rehabilitation+Enhancing+Aging+Through+Connected+Health+Prehabilit…
Bearne, L. M. and Manning, V. L. and Choy, E. and Scott, D. L. and Hurley, M. V.	2017	Participants' experiences of an Education, self-management and upper extremity eXercise Training for people with Rheumatoid Arthritis programme (EXTRA)	Physiotherapy	103	4	430-438		Bearne, Lindsay M. King's College London, School of Population Sciences and Health Services Research, Faculty of Life Sciences & Medicine, Guy's Campus, London SE1 1UL, United Kingdom. Electronic address: lindsay.bearne@kcl.ac.uk. Manning, Victoria L. King's College London, School of Population Sciences and Health Services Research, Faculty of Life Sciences & Medicine, Guy's Campus, London SE1 1U…	1873-1465	http://ovidsp.ovid.com/ovidweb.cgi?T=JS&CSC=Y&NEWS=N&PAGE=fulltext&D=med14&AN=28823567 http://openurl.bibsys.no/openurl?sid=OVID:medline&id=pmid:28823567&id=doi:10.1016%2Fj.physio.2016.12.002&issn=0031-9406&isbn=&volume=103&issue=4&spage=430&pages=430-438&date=2017&title=Physiotherapy&atitle=Participants%27+experiences+of+an+Education%2C+self-management+and+upper+extremity+eXercise+Training+for+p…
Beauvais, C. and Poivret, D. and Lespessailles, E. and Thevenot, C. and Aubraye, D. and Euller Ziegler, L. and Beranger, M. and Filaire, E. and Gendarme, S. and Legrand, K. and Magar, Y. and Rousière, M. and Lévy-Weil, F. and Cortet, B. and Rat, A. C. and Group, Solid'Os Working	2019	Understanding Patients’ Perspectives and Educational Needs by Type of Osteoporosis in Men and Women and People with Glucocorticosteroid-Induced Osteoporosis: A Qualitative Study to Improve Disease Management	Calcified Tissue International	105	6	589-608		Rheumatology Department, Hôpital Universitaire Saint Antoine, APHP, Paris, France Rheumatology Department, Centre Hospitalier régional Metz-Thionville, Thionville, France Rheumatology Department, Centre Hospitalier Régional, Orléans La Source, France Rheumatology Department, Centre Hospitalier, Laon, France Rheumatology Department, Centre Hospitalier Victor Dupouy, Argenteuil, France Rheumatology…	0171967X (ISSN)	https://www.scopus.com/inward/record.uri?eid=2-s2.0-85073991229&doi=10.1007%2fs00223-019-00607-z&partnerID=40&md5=f645b9f3647d83d11230dde5708d68eb
Beck, D. and Tatham, A. J.	2019	Self-monitoring of intraocular pressure in glaucoma	Expert Review of Ophthalmology	14	4	219-225		Princess Alexandra Eye Pavilion, Department of Ophthalmology, University of Edinburgh, Edinburgh, United Kingdom	17469899 (ISSN)	https://www.scopus.com/inward/record.uri?eid=2-s2.0-85070831230&doi=10.1080%2f17469899.2019.1652093&partnerID=40&md5=efb3a838e4f09b4b15126ce3abd5ac27
Beckett, A. and Brooks, E. and Holt, R.	2016	Moving beyond boundaries: When user-centered design meets sociology				200-207	Association for Computing Machinery	University of Leeds, School of Sociology and Social Policy, Woodhouse Lane, Leeds, West Yorkshire, United Kingdom Aalborg University, Department of Learning and Philosophy, Kroghstraede 3, Aalborg, 9220, Denmark	9781450347488 (ISBN)	https://www.scopus.com/inward/record.uri?eid=2-s2.0-85018278902&doi=10.1145%2f3019943.3019973&partnerID=40&md5=0167db9baafb79d4b68e43ced33643d9
Bedra, M. and Finkelstein, J.	2015	Feasibility of post-acute hip fracture telerehabilitation in older adults	Studies in Health Technology & Informatics	210		469-73		Bedra, McKenzie. John Hopkins University, Baltimore, MD, USA. Finkelstein, Joseph. John Hopkins University, Baltimore, MD, USA.	1879-8365	http://ovidsp.ovid.com/ovidweb.cgi?T=JS&CSC=Y&NEWS=N&PAGE=fulltext&D=med12&AN=25991191 http://openurl.bibsys.no/openurl?sid=OVID:medline&id=pmid:25991191&id=doi:&issn=0926-9630&isbn=&volume=210&issue=&spage=469&pages=469-73&date=2015&title=Studies+in+Health+Technology+%26+Informatics&atitle=Feasibility+of+post-acute+hip+fracture+telerehabilitation+in+older+adults.&aulast=Bedra&pid=%3Cauthor%3EBed…
Beer, P. and Olenska, S. and Podobas, I. and Zbiec, M.	2017	Design for aal integrated furniture for the care and support of elderly and disabled people	Drvna Industrija	68	3	185-193		Faculty of Wood Technology, Warsaw University of Life Sciences, Warsaw, Poland	00126772 (ISSN)
Beeri, M. S.	2019	Prevention of dementia presents a potentially critical platform for improvement of long-term public health	Dialogues in Clinical Neuroscience	21	1	93-99		Joseph Sagol Neuroscience Center, Sheba Medical Center, Tel HaShomer, Israel Icahn School of Medicine at Mount Sinai, Department of Psychiatry, One Gustave Levy Place Box 1230, New York, NY 10029, United States	12948322 (ISSN)	https://www.scopus.com/inward/record.uri?eid=2-s2.0-85073146802&partnerID=40&md5=4160b8c760d6780ac6673b5cd277b9cc
Beit Yosef, A. and Jacobs, J. M. and Shenkar, S. and Shames, J. and Schwartz, I. and Doryon, Y. and Naveh, Y. and Khalailh, F. and Berrous, S. and Gilboa, Y.	2019	Activity Performance, Participation, and Quality of Life Among Adults in the Chronic Stage After Acquired Brain Injury—The Feasibility of an Occupation-Based Telerehabilitation Intervention	Frontiers in Neurology	10				School of Occupational Therapy, Faculty of Medicine, The Hebrew University of Jerusalem, Jerusalem, Israel Faculty of Medicine, Department of Geriatrics and Geriatric Rehabilitation, Hadassah Medical Center, Hebrew University of Jerusalem, Jerusalem, Israel Occupational Therapy Department, Maccabi Health Services, Jerusalem, Israel Medical and Health Professions Division, Maccabi Health Services,…	16642295 (ISSN)	https://www.scopus.com/inward/record.uri?eid=2-s2.0-85077247896&doi=10.3389%2ffneur.2019.01247&partnerID=40&md5=6bb0184379a4f093549e696f28bdbf29
Bekelman, D. B. and Plomondon, M. E. and Carey, E. P. and Sullivan, M. D. and Nelson, K. M. and Hattler, B. and McBryde, C. F. and Lehmann, K. G. and Gianola, K. and Heidenreich, P. A. and Rumsfeld, J. S.	2015	Primary Results of the Patient-Centered Disease Management (PCDM) for Heart Failure Study: A Randomized Clinical Trial	JAMA Internal Medicine	175	5	725-32		Bekelman, David B. Research, Geriatrics, Ambulatory Care, and Cardiology, Veterans Affairs Eastern Colorado Health Care System, Denver2Department of Medicine, University of Colorado School of Medicine at the Anschutz Medical Campus, Aurora3Denver-Seattle Center of Innovatio. Plomondon, Mary E. Research, Geriatrics, Ambulatory Care, and Cardiology, Veterans Affairs Eastern Colorado Health Care Sys…	2168-6114	http://ovidsp.ovid.com/ovidweb.cgi?T=JS&CSC=Y&NEWS=N&PAGE=fulltext&D=med12&AN=25822284 http://openurl.bibsys.no/openurl?sid=OVID:medline&id=pmid:25822284&id=doi:10.1001%2Fjamainternmed.2015.0315&issn=2168-6106&isbn=&volume=175&issue=5&spage=725&pages=725-32&date=2015&title=JAMA+Internal+Medicine&atitle=Primary+Results+of+the+Patient-Centered+Disease+Management+%28PCDM%29+for+Heart+Failure+Study%3…
Beletsky, L.	2018	Using Choice Architecture to Integrate Substance Use Services with Primary Care: Commentary on Donohue et al	Journal of Addiction Medicine	12	1	2021-03-01		School of Law and Bouvé College of Health Sciences, Northeastern University, 416 Huntington Avenue, Boston, MA 02115, United States UC San Diego School of Medicine, San Diego, CA, United States	19320620 (ISSN)	https://www.scopus.com/inward/record.uri?eid=2-s2.0-85042426522&doi=10.1097%2fADM.0000000000000367&partnerID=40&md5=82bcd7cb984ef00df7b3979dbb6d0954
Bell, I. H. and Lim, M. H. and Rossell, S. L. and Thomas, N.	2017	Ecological Momentary Assessment and Intervention in the Treatment of Psychotic Disorders: A Systematic Review	Psychiatric Services	68	11	1172-1181		Bell, Imogen H. The authors are with the Centre for Mental Health, Swinburne University of Technology, Hawthorn, Victoria, Australia. Ms. Bell, Dr. Rossell, and Dr. Thomas are also with the Monash Alfred Psychiatry Research Centre, Alfred Hospital, Melbourne. Lim, Michelle H. The authors are with the Centre for Mental Health, Swinburne University of Technology, Hawthorn, Victoria, Australia. Ms. …	1557-9700	http://ovidsp.ovid.com/ovidweb.cgi?T=JS&CSC=Y&NEWS=N&PAGE=fulltext&D=med14&AN=28669284 http://openurl.bibsys.no/openurl?sid=OVID:medline&id=pmid:28669284&id=doi:10.1176%2Fappi.ps.201600523&issn=1075-2730&isbn=&volume=68&issue=11&spage=1172&pages=1172-1181&date=2017&title=Psychiatric+Services&atitle=Ecological+Momentary+Assessment+and+Intervention+in+the+Treatment+of+Psychotic+Disorders%3A+A+Syste…
Bellini, C. G. P. and Isoni Filho, M. M. and De Moura Junior, P. J. and Pereira, R. D. C. D. F.	2016	Self-efficacy and anxiety of digital natives in face of compulsory computer-mediated tasks: A study about digital capabilities and limitations	Computers in Human Behavior	59		49-57		Department of Information Systems, Graduate School of Management, Universidade Federal da Paraíba, João Pessoa, Brazil Department of Management, Center for the Applied Social Sciences, Universidade Presbiteriana Mackenzie, São Paulo, Brazil Universidade Federal da Paraíba, João Pessoa, Brazil Department of Marketing, Graduate School of Management, Universidade Federal da Paraíba, João Pessoa, Bra…	07475632 (ISSN)	https://www.scopus.com/inward/record.uri?eid=2-s2.0-84957005736&doi=10.1016%2fj.chb.2016.01.015&partnerID=40&md5=8129813c1292858a6b5f215c4a31a7c4
Belyeu, B. M. and Klein, J. W. and Reisch, L. M. and Peacock, S. and Oster, N. V. and Elmore, J. G. and Jackson, S. L.	2018	Patients' perceptions of their doctors' notes and after-visit summaries: A mixed methods study of patients at safety-net clinics	Health Expectations	21	2	485-493		Belyeu, Brittaney M. Department of Medicine, Kaiser Permanente West Los Angeles Medical Center, Los Angeles, CA, USA. Klein, Jared W. Department of Medicine, University of Washington School of Medicine, Seattle, WA, USA. Reisch, Lisa M. Department of Medicine, University of Washington School of Medicine, Seattle, WA, USA. Peacock, Sue. Department of Medicine, University of Washington School of Me…	1369-7625	http://ovidsp.ovid.com/ovidweb.cgi?T=JS&CSC=Y&NEWS=N&PAGE=fulltext&D=medc&AN=29095554 http://openurl.bibsys.no/openurl?sid=OVID:medline&id=pmid:29095554&id=doi:10.1111%2Fhex.12641&issn=1369-6513&isbn=&volume=21&issue=2&spage=485&pages=485-493&date=2018&title=Health+Expectations&atitle=Patients%27+perceptions+of+their+doctors%27+notes+and+after-visit+summaries%3A+A+mixed+methods+study+of+patients+…
Ben-Sadoun, G. and Sacco, G. and Manera, V. and Bourgeois, J. and Konig, A. and Foulon, P. and Fosty, B. and Bremond, F. and d'Arripe-Longueville, F. and Robert, P.	2016	Physical and Cognitive Stimulation Using an Exergame in Subjects with Normal Aging, Mild and Moderate Cognitive Impairment	Journal of Alzheimer's Disease	53	4	1299-314		Ben-Sadoun, Gregory. EA 7276 CoBTeK -Cognition Behaviour Technology, University of Nice Sophia-Antipolis, Claude Pompidou Institute, Edmond and Lily Safra center, Nice, France. Ben-Sadoun, Gregory. Centre Memoire de Ressources et de Recherche (CMRR) -Teaching Hospital of Nice, Claude Pompidou Institute, Edmond et Lily Safra Center, Nice, France. Sacco, Guillaume. EA 7276 CoBTeK -Cognition Behavio…	1875-8908	http://ovidsp.ovid.com/ovidweb.cgi?T=JS&CSC=Y&NEWS=N&PAGE=fulltext&D=med13&AN=27372645 http://openurl.bibsys.no/openurl?sid=OVID:medline&id=pmid:27372645&id=doi:10.3233%2FJAD-160268&issn=1387-2877&isbn=&volume=53&issue=4&spage=1299&pages=1299-314&date=2016&title=Journal+of+Alzheimer%27s+Disease&atitle=Physical+and+Cognitive+Stimulation+Using+an+Exergame+in+Subjects+with+Normal+Aging%2C+Mild+and+M…
Bendixen, R. M. and Fairman, A. D. and Karavolis, M. and Sullivan, C. and Parmanto, B.	2017	A User-Centered Approach: Understanding Client and Caregiver Needs and Preferences in the Development of mHealth Apps for Self-Management	JMIR MHealth and UHealth	5	9	e141		Bendixen, Roxanna M. School of Health and Rehabilitation Sciences, Department of Occupational Therapy, University of Pittsburgh, Pittsburgh, PA, United States. Fairman, Andrea D. School of Health and Rehabilitation Sciences, Department of Occupational Therapy, MGH Institute of Health Professions, Boston, MA, United States. Karavolis, Meredith. Department of Occupational Therapy, Duquesne Universi…	2291-5222	http://ovidsp.ovid.com/ovidweb.cgi?T=JS&CSC=Y&NEWS=N&PAGE=fulltext&D=prem&AN=28951378 http://openurl.bibsys.no/openurl?sid=OVID:medline&id=pmid:28951378&id=doi:10.2196%2Fmhealth.7136&issn=2291-5222&isbn=&volume=5&issue=9&spage=e141&pages=e141&date=2017&title=JMIR+MHealth+and+UHealth&atitle=A+User-Centered+Approach%3A+Understanding+Client+and+Caregiver+Needs+and+Preferences+in+the+Development+of+m…
Beneciuk, J. M. and George, S. Z. and Greco, C. M. and Schneider, M. J. and Wegener, S. T. and Saper, R. B. and Delitto, A.	2019	Targeted interventions to prevent transitioning from acute to chronic low back pain in high-risk patients: development and delivery of a pragmatic training course of psychologically informed physical therapy for the TARGET trial	Trials [Electronic Resource]	20	1	256		Beneciuk, Jason M. Department of Physical Therapy, College of Public Health & Health Professions, University of Florida, Box 100154, UFHSC, Gainesville, FL, 32610-0154, USA. beneciuk@phhp.ufl.edu. Beneciuk, Jason M. Brooks Rehabilitation, Clinical Research Center, 3901 University Blvd. South, Suite 103, Jacksonville, FL, 32216, USA. beneciuk@phhp.ufl.edu. George, Steven Z. Duke Clinical Research …	1745-6215	http://ovidsp.ovid.com/ovidweb.cgi?T=JS&CSC=Y&NEWS=N&PAGE=fulltext&D=medl&AN=31060589 http://openurl.bibsys.no/openurl?sid=OVID:medline&id=pmid:31060589&id=doi:10.1186%2Fs13063-019-3350-3&issn=1745-6215&isbn=&volume=20&issue=1&spage=256&pages=256&date=2019&title=Trials+%5BElectronic+Resource%5D&atitle=Targeted+interventions+to+prevent+transitioning+from+acute+to+chronic+low+back+pain+in+high-risk…
Benites Alfaro, F. D. and Zapata Del Río, C. M. D. P. and Marcus, A. and Wang, W.	2018	Peruvian Public Universities and the Accessibility of Their Websites	Lect. Notes Comput. Sci.	10920		589-607	Springer Verlag	Pontificia Universidad Católica del Perú, Lima, Peru	03029743 (ISSN); 9783319918051 (ISBN)	https://www.scopus.com/inward/record.uri?eid=2-s2.0-85050621172&doi=10.1007%2f978-3-319-91806-8_46&partnerID=40&md5=ebc7438ed79777ebf8b4e5a7d5ea1f09
Benito, Elena Bartolome and Gomez, Ana Miquel and Gonzalez, Ana Isabel Gonzalez and Berjon, Felicitas Dominguez and López, Cesar Bienzobas and Palomares, Jose Manuel Izquierdo and Perruca, Luis Sanchez	2016	Design of a map of chronicity indicators according Triple Aim	International Journal of Integrated Care (IJIC)	16	6	2021-02-01		Servicio Madrileño de Salud, Spain	1568-4156	http://search.ebscohost.com/login.aspx?direct=true&db=cin20&AN=120724937&site=ehost-live
Benjaminy, S. and Kowal, S. P. and MacDonald, I. M. and Bubela, T.	2015	Communicating the promise for ocular gene therapies: Challenges and recommendations	American Journal of Ophthalmology	160	3	408-415.e2		School of Public Health, 3-300 Edmonton Clinic Health Academy, 11405 - 87 Ave, Edmonton, AB T6G 1C9, Canada Department of Ophthalmology and Visual Sciences, University of Alberta, Edmonton, AB, Canada	00029394 (ISSN)	https://www.scopus.com/inward/record.uri?eid=2-s2.0-84939258801&doi=10.1016%2fj.ajo.2015.05.026&partnerID=40&md5=62344a2e755de19ec47638f1f9844e43
Benmarrakchi, F. and Ouherrou, N. and Elhammoumi, O. and Kafi, J. E. and Ezziyyani, M.	2019	An innovative approach to involve students with learning disabilities in intelligent learning systems	Advances in Intelligent Systems and Computing	914		39-50	Springer Verlag	Computer Science Department, Chouaib Doukkali University, El Jadida, Morocco	21945357 (ISSN); 9783030118839 (ISBN)	https://www.scopus.com/inward/record.uri?eid=2-s2.0-85062240847&doi=10.1007%2f978-3-030-11884-6_4&partnerID=40&md5=bf88adce4c0caf839a2f93114ea881f7
Bennett, Belinda and McDonald, Fiona and Beattie, Elizabeth and Carney, Terry and Freckelton, Ian and Whitea, Ben and Willmott, Lindy	2017	Assistive technologies for people with dementia: ethical considerations	Bulletin of the World Health Organization	95	11	749-755		Australian Centre for Health Law Research, Queensland University of Technology, 2 George Street, Brisbane, Queensland, 4000, Australia Dementia Collaborative Research Centre, Queensland University of Technology, Brisbane, Australia Law School, University of Sydney, Sydney, Australia Law School, University of Melbourne, Melbourne, Australia	0042-9686	http://search.ebscohost.com/login.aspx?direct=true&db=cin20&AN=126027167&site=ehost-live
Bennett, Cynthia L.	2018	A toolkit for facilitating accessible design with blind people			120	16–19			1558-2337	https://doi.org/10.1145/3178412.3178415
Bennett, Cynthia L. and E, Jane and Mott, Martez E. and Cutrell, Edward and Morris, Meredith Ringel	2018	How Teens with Visual Impairments Take, Edit, and Share Photos on Social Media	Proceedings of the 2018 CHI Conference on Human Factors in Computing Systems			Paper 76	Association for Computing Machinery	Montreal QC, Canada		https://doi.org/10.1145/3173574.3173650
Bennett, D. A. and Brayne, C. and Feigin, V. L. and Barker-Collo, S. and Brainin, M. and Davis, D. and Gallo, V. and Jette, N. and Karch, A. and Kurtzke, J. F. and Lavados, P. M. and Logroscino, G. and Nagel, G. and Preux, P. M. and Rothwell, P. M. and Svenson, L. W.	2015	Explanation and Elaboration of the Standards of Reporting of Neurological Disorders Checklist: A Guideline for the Reporting of Incidence and Prevalence Studies in Neuroepidemiology	Neuroepidemiology	45	2	113-137		Nuffield Department of Population Health, Clinical Trial Service Unit, University of Oxford, Oxford, OX37LF, United Kingdom Stroke Prevention Research Unit, University of Oxford, Oxford, United Kingdom Faculty of Population Health Sciences, University College London, United Kingdom Centre of Primary Care and Public Health, Blizard Institute, University of London, London, United Kingdom Department…	02515350 (ISSN)	https://www.scopus.com/inward/record.uri?eid=2-s2.0-84942253243&doi=10.1159%2f000439132&partnerID=40&md5=37e8f34be7b09a8026c0c817d73bc153
Bennett, E. A. and Kolko, R. P. and Chia, L. and Elliott, J. P. and Kalarchian, M. A.	2017	Treatment of Obesity Among Youth With Intellectual and Developmental Disabilities: An Emerging Role for Telenursing	Western Journal of Nursing Research	39	8	1008-1027		Bennett, Elizabeth Anne. 1 Duquesne University, Pittsburgh, PA, USA. Kolko, Rachel Pearl. 2 University of Pittsburgh, Pittsburgh, PA, USA. Chia, Lichun. 1 Duquesne University, Pittsburgh, PA, USA. Elliott, Jennifer Padden. 1 Duquesne University, Pittsburgh, PA, USA. Kalarchian, Melissa Ann. 1 Duquesne University, Pittsburgh, PA, USA.	1552-8456	http://ovidsp.ovid.com/ovidweb.cgi?T=JS&CSC=Y&NEWS=N&PAGE=fulltext&D=med14&AN=28349744 http://openurl.bibsys.no/openurl?sid=OVID:medline&id=pmid:28349744&id=doi:10.1177%2F0193945917697664&issn=0193-9459&isbn=&volume=39&issue=8&spage=1008&pages=1008-1027&date=2017&title=Western+Journal+of+Nursing+Research&atitle=Treatment+of+Obesity+Among+Youth+With+Intellectual+and+Developmental+Disabilities%3A+A…
Bennett, H. and King, P.	2018	Pro-equity climate change and environmental sustainability action by district health boards in Aotearoa/New Zealand	New Zealand Medical Journal	131	1481	56-63		Public Health Physician, Rotorua, New Zealand Te Rōpū Rangahau Hauora A Eru Pōmare, Eru Pōmare Māori Health Research Unit, University of Otago, Wellington, New Zealand	00288446 (ISSN)	https://www.scopus.com/inward/record.uri?eid=2-s2.0-85063220940&partnerID=40&md5=4e29dbbf769ae7c6d2b79cad560c4fe9
Bentley, J. A. and Bruyere, S. M. and LeBlanc, J. and MacLachlan, M.	2016	Globalizing rehabilitation psychology: Application of foundational principles to global health and rehabilitation challenges	Rehabilitation Psychology	61	1	65-73		Bentley, Jacob A. Department of Physical Medicine and Rehabilitation, the Johns Hopkins University School of Medicine. Bruyere, Susanne M. Employment and Disability Institute, School of Industrial and Labor Relations, Cornell University. LeBlanc, Jeanne. Private Practice. MacLachlan, Malcolm. Centre for Global Health and School of Psychology, Trinity College.	1939-1544	http://ovidsp.ovid.com/ovidweb.cgi?T=JS&CSC=Y&NEWS=N&PAGE=fulltext&D=med13&AN=26881308 http://openurl.bibsys.no/openurl?sid=OVID:medline&id=pmid:26881308&id=doi:10.1037%2Frep0000068&issn=0090-5550&isbn=&volume=61&issue=1&spage=65&pages=65-73&date=2016&title=Rehabilitation+Psychology&atitle=Globalizing+rehabilitation+psychology%3A+Application+of+foundational+principles+to+global+health+and+rehabil…
Benton, Laura and Johnson, Hilary	2015	Widening participation in technology design		3		23–40			2212-8689
Benzing, V. and Schmidt, M.	2017	Cognitively and physically demanding exergaming to improve executive functions of children with attention deficit hyperactivity disorder: A randomised clinical trial	BMC Pediatrics	17	1			University of Bern, Institute of Sport Science, Bremgartenstrasse 145, Bern, 3012, Switzerland	14712431 (ISSN)	https://www.scopus.com/inward/record.uri?eid=2-s2.0-85008674906&doi=10.1186%2fs12887-016-0757-9&partnerID=40&md5=303b6c48f2305105fe9f5fe0764ad31d
Berens, J. C. and Peacock, C.	2015	Implementation of an academic adult primary care clinic for adolescents and young adults with complex, chronic childhood conditions	Journal of Pediatric Rehabilitation Medicine	8	1	2021-12-03		Berens, John C. Baylor College of Medicine, Houston, TX, USA. Peacock, Cynthia. Division of Internal Medicine and Pediatrics, Houston, TX, USA Baylor College of Medicine, Houston, TX, USA.	1875-8894	http://ovidsp.ovid.com/ovidweb.cgi?T=JS&CSC=Y&NEWS=N&PAGE=fulltext&D=med12&AN=25737343 http://openurl.bibsys.no/openurl?sid=OVID:medline&id=pmid:25737343&id=doi:10.3233%2FPRM-150313&issn=1874-5393&isbn=&volume=8&issue=1&spage=3&pages=3-12&date=2015&title=Journal+of+Pediatric+Rehabilitation+Medicine&atitle=Implementation+of+an+academic+adult+primary+care+clinic+for+adolescents+and+young+adults+wit…
Berg, H. and Steinsbekk, A.	2020	Is individual practice in an immersive and interactive virtual reality application non-inferior to practicing with traditional equipment in learning systematic clinical observation? A randomized controlled trial	BMC Medical Education	20	1	123		Berg, Helen. Department of Public Health and Nursing, Norwegian University of Science and Technology, 7491, Trondheim, Norway. helen.berg@ntnu.no. Steinsbekk, Aslak. Department of Public Health and Nursing, Norwegian University of Science and Technology, 7491, Trondheim, Norway.	1472-6920	http://ovidsp.ovid.com/ovidweb.cgi?T=JS&CSC=Y&NEWS=N&PAGE=fulltext&D=prem&AN=32326948 http://openurl.bibsys.no/openurl?sid=OVID:medline&id=pmid:32326948&id=doi:10.1186%2Fs12909-020-02030-7&issn=1472-6920&isbn=&volume=20&issue=1&spage=123&pages=123&date=2020&title=BMC+Medical+Education&atitle=Is+individual+practice+in+an+immersive+and+interactive+virtual+reality+application+non-inferior+to+practic…
Berg, V. and Haugland, V. and Wiik, M. F. and Michalsen, H. and Anke, A. and Muzny, M. and Gomez, J. and Martinez, S. G. and Martinez-Millana, A. and Henriksen, A. and Sato, K. and Hartvigsen, G. and Pappas, I. O. and Pappas, I. O. and Mikalef, P. and Jaccheri, L. and Krogstie, J. and Dwivedi, Y. K. and Mantymaki, M.	2020	eHealth Approach for Motivating Physical Activities of People with Intellectual Disabilities	IFIP Advances in Information and Communication Technology	573		31-41	Springer	University of Tromsø – The Arctic University of Norway, Tromsø, 9037, Norway University Hospital of North Norway, Tromsø, 9038, Norway Universidad Autónoma de Madrid, Madrid, 28049, Spain NTNU, Trondheim, 7491, Norway University of Agder, Grimstad, 4879, Norway ITACA, Universitat Politècnica de València, Valencia, 46022, Spain Illinois Institute of Technology, Chicago, IL 60616, United States	18684238 (ISSN); 9783030396336 (ISBN)	https://www.scopus.com/inward/record.uri?eid=2-s2.0-85081933652&doi=10.1007%2f978-3-030-39634-3_4&partnerID=40&md5=89e541480e9f55cd93439d2b3af5c645
Berger, A. and Kostak, M. and Maly, F. and Awan, I. and Younas, M. and Unal, P. and Aleksy, M.	2019	Mobile AR Solution for Deaf People: Correlation Between Face Detection and Speech Recognition	Lect. Notes Comput. Sci.	11673		243-254	Springer	Faculty of Informatics and Management, University of Hradec Kralove, Hradec Kralove, Czech Republic	03029743 (ISSN); 9783030271916 (ISBN)	https://www.scopus.com/inward/record.uri?eid=2-s2.0-85077110382&doi=10.1007%2f978-3-030-27192-3_19&partnerID=40&md5=a490e5881617730f1945e8efb3eccf82
Berger, A. and Vokalova, A. and Maly, F. and Poulova, P. and Awan, I. and Holubova, I. and Younas, M.	2017	Google glass used as assistive technology its utilization for blind and visually impaired people	Lect. Notes Comput. Sci.	10486		70-82	Springer Verlag	Faculty of Informatics and Management, University of Hradec Kralove, Hradec Kralove, Czech Republic	03029743 (ISSN); 9783319655147 (ISBN)	https://www.scopus.com/inward/record.uri?eid=2-s2.0-85028467648&doi=10.1007%2f978-3-319-65515-4_6&partnerID=40&md5=a9235b1480e28afebe7bb10856dbd93e
Berget, Gerd	2020	“Information Needs of the End Users Have Never Been Discussed”: An Investigation of the User-intermediary Interaction of People with Intellectual Impairments	Proceedings of the 2020 Conference on Human Information Interaction and Retrieval			93–102	Association for Computing Machinery	Vancouver BC, Canada		https://doi.org/10.1145/3343413.3377953
Bergquist, R. and Vereijken, B. and Mellone, S. and Corzani, M. and Helbostad, J. L. and Taraldsen, K.	2020	App-based Self-administrable Clinical Tests of Physical Function: Development and Usability Study	JMIR MHealth and UHealth	8	4	e16507		Bergquist, Ronny. Department of Neuromedicine and Movement Science, Norwegian University of Science and Technology, Trondheim, Norway. Vereijken, Beatrix. Department of Neuromedicine and Movement Science, Norwegian University of Science and Technology, Trondheim, Norway. Mellone, Sabato. Department of Electrical, Electronic and Information Engineering "Guglielmo Marconi" (DEI), University of Bolo…	2291-5222	http://ovidsp.ovid.com/ovidweb.cgi?T=JS&CSC=Y&NEWS=N&PAGE=fulltext&D=prem&AN=32338616 http://openurl.bibsys.no/openurl?sid=OVID:medline&id=pmid:32338616&id=doi:10.2196%2F16507&issn=2291-5222&isbn=&volume=8&issue=4&spage=e16507&pages=e16507&date=2020&title=JMIR+MHealth+and+UHealth&atitle=App-based+Self-administrable+Clinical+Tests+of+Physical+Function%3A+Development+and+Usability+Study.&aulast=Ber…
Berke, Larwan	2017	Displaying confidence from imperfect automatic speech recognition for captioning			117	14–18			1558-2337	https://doi.org/10.1145/3051519.3051522
Berke, Larwan and Caulfield, Christopher and Huenerfauth, Matt	2017	Deaf and Hard-of-Hearing Perspectives on Imperfect Automatic Speech Recognition for Captioning One-on-One Meetings	Proceedings of the 19th International ACM SIGACCESS Conference on Computers and Accessibility			155–164	Association for Computing Machinery	Baltimore, Maryland, USA		https://doi.org/10.1145/3132525.3132541
Bermon, A. and Uribe-Rodríguez, A. F. and Pérez-Rivero, P. F. and Prieto-Merino, D. and Cáceres Rivera, D. I. and Guio, E. and Atkins, L. and Horne, R. and Murray, E. and Serrano DÍaz, N. C. and Free, C. and Perel, P. and Casas, J. P.	2019	Evaluation of the efficacy and safety of text messages targeting adherence to cardiovascular medications in secondary prevention: The txt2heart Colombia randomised controlled trial protocol	BMJ Open	9	12			Research Fundacion Cardiovascular de Colombia, Floridablanca, Santander, Colombia Epidemiology and Biostatistics, CES University, Medellín, Colombia Faculty of Psychology, Universidad Pontificia Bolivariana -Seccional Bucaramanga, Floridablanca, Santander, Colombia EPH LSHTM, London School of Hygiene and Tropical Medicine, London, United Kingdom Applied Statistical Methods in Medical Research Gro…	20446055 (ISSN)	https://www.scopus.com/inward/record.uri?eid=2-s2.0-85076268991&doi=10.1136%2fbmjopen-2018-028017&partnerID=40&md5=8e9eba1ee1ff2bc9a075b0d8436b4d64
Bernard, R. and Sabariego, C. and Cieza, A.	2016	Barriers and facilitation measures related to people with mental disorders when using the web: A systematic review	Journal of Medical Internet Research	18	6			Department of Medical Informatics, Biometry and Epidemiology-IBE, Public Health and Health Services Research, Research Unit for Biopsychosocial Health, Ludwig-Maximilians-Universität München, Marchioninistraße 17, Munich, 81377, Germany Blindness and Deafness Prevention, Disability and Rehabilitation (BDD), World Health Organization, Geneva, Switzerland	14388871 (ISSN)	https://www.scopus.com/inward/record.uri?eid=2-s2.0-84977488308&doi=10.2196%2fjmir.5442&partnerID=40&md5=cccc074dec1c9407ef18a4c9382a51d7
Bernard, R. and Sabariego, C. and Cieza, A.	2019	Difficulties Encountered by People With Depression and Anxiety on the Web: Qualitative Study and Web-Based Expert Survey	Journal of Medical Internet Research	21	10	e12514		Bernard, Renaldo. Chair for Public Health and Health Services Research, Research Unit for Biopsychosocial Health, Department of Medical Informatics, Biometry and Epidemiology, Ludwig-Maximilians-Universitat Munchen, Munich, Germany. Sabariego, Carla. Chair for Public Health and Health Services Research, Research Unit for Biopsychosocial Health, Department of Medical Informatics, Biometry and Epid…	1438-8871	http://ovidsp.ovid.com/ovidweb.cgi?T=JS&CSC=Y&NEWS=N&PAGE=fulltext&D=prem&AN=31674915 http://openurl.bibsys.no/openurl?sid=OVID:medline&id=pmid:31674915&id=doi:10.2196%2F12514&issn=1438-8871&isbn=&volume=21&issue=10&spage=e12514&pages=e12514&date=2019&title=Journal+of+Medical+Internet+Research&atitle=Difficulties+Encountered+by+People+With+Depression+and+Anxiety+on+the+Web%3A+Qualitative+Study+an…
Bernareggi, Cristian and Ahmetovic, Dragan and Mascetti, Sergio	2019	μGraph: Haptic Exploration and Editing of 3D Chemical Diagrams	The 21st International ACM SIGACCESS Conference on Computers and Accessibility			312–317	Association for Computing Machinery	Pittsburgh, PA, USA		https://doi.org/10.1145/3308561.3353811
Bernocchi, P. and Vitacca, M. and La Rovere, M. T. and Volterrani, M. and Galli, T. and Baratti, D. and Paneroni, M. and Campolongo, G. and Sposato, B. and Scalvini, S.	2018	Home-based telerehabilitation in older patients with chronic obstructive pulmonary disease and heart failure: A randomised controlled trial	Age and Ageing	47	1	82-88		Care Continuity Unit and Telemedicine Service, Istituti Clinici Scientifici Maugeri IRCCS, Lumezzane, Brescia, Italy Respiratory Rehabilitation Division, Istituti Clinici Scientifici Maugeri IRCCS, Lumezzane, Brescia, Italy Cardiac Rehabilitation Division, Istituti Clinici Scientifici Maugeri IRCCS, Montescano, Pavia, Italy Cardiology Department, San Raffaele Pisana IRCCS, Roma, Italy Cardiac Reh…	00020729 (ISSN)	https://www.scopus.com/inward/record.uri?eid=2-s2.0-85040578010&doi=10.1093%2fageing%2fafx146&partnerID=40&md5=bb063158d3d71a8bd0f5cd199ad8e4a1
Bernstein, Lynne E. and Besser, Jana and Maidment, David W. and Swanepoel, De Wet	2018	Innovation in the Context of Audiology and in the Context of the Internet	American Journal of Audiology	27		376-384		Department of Speech, Language, and Hearing Sciences, George Washington University, Washington, DC Department of Science and Technology, Sonova AG, Stäfa, Switzerland National Institute for Health Research, Nottingham Biomedical Research Centre, Nottingham, United Kingdom Hearing Sciences Section, Division of Clinical Neuroscience, School of Medicine, University of Nottingham, United Kingdom Depa…	1059-0889	http://search.ebscohost.com/login.aspx?direct=true&db=cin20&AN=133101728&site=ehost-live
Bernstein, S. L. and Rosner, J. and DeWitt, M. and Tetrault, J. and Hsiao, A. L. and Dziura, J. and Sussman, S. and O’Connor, P. and Toll, B.	2017	Design and implementation of decision support for tobacco dependence treatment in an inpatient electronic medical record: a randomized trial	Translational Behavioral Medicine	7	2	185-195		Emerg. Med., Yale School Med., Health Policy, Public Health, 464 Congress Ave., Suite 260, New Haven, CT 06519, United States Emerg. Med., Yale School Med, New Haven, CT, United States Hospital, New Haven, CT, United States Internal Med., Yale School Med, New Haven, CT, United States Pediatrics, Emerg. Med., Hospital, New Haven, CT, United States Psychiatry, Yale School Med., Pop. Health Sciences…	18696716 (ISSN)	https://www.scopus.com/inward/record.uri?eid=2-s2.0-85026634167&doi=10.1007%2fs13142-017-0470-8&partnerID=40&md5=2d23b384acd251aa0ed74419553ee6db
Berridge, C.	2018	Medicaid Becomes the First Third-Party Payer to Cover Passive Remote Monitoring for Home Care: Policy Analysis	Journal of Medical Internet Research	20	2	e66		Berridge, Clara. School of Social Work, University of Washington, Seattle, WA, United States.	1438-8871	http://ovidsp.ovid.com/ovidweb.cgi?T=JS&CSC=Y&NEWS=N&PAGE=fulltext&D=med15&AN=29467120 http://openurl.bibsys.no/openurl?sid=OVID:medline&id=pmid:29467120&id=doi:10.2196%2Fjmir.9650&issn=1438-8871&isbn=&volume=20&issue=2&spage=e66&pages=e66&date=2018&title=Journal+of+Medical+Internet+Research&atitle=Medicaid+Becomes+the+First+Third-Party+Payer+to+Cover+Passive+Remote+Monitoring+for+Home+Care%3A+Po…
Berry, S. and Barovechio, P. and Mabile, E. and Tran, T.	2017	Enhancing State Medical Home Capacity through a Care Coordination Technical Assistance Model	Maternal & Child Health Journal	21	10	1949-1960		Berry, Susan. Department of Pediatrics, Louisiana State University Health Science Center, Children's Hospital of New Orleans, 200 Henry Clay Avenue, New Orleans, LA, 70118, USA. sberry@lsuhsc.edu. Berry, Susan. Title V Children and Youth with Special Health Care Needs Programs, Bureau of Family Health, Office of Public Health, Louisiana Department of Health, Louisiana Office of Public Health, New…	1573-6628	http://ovidsp.ovid.com/ovidweb.cgi?T=JS&CSC=Y&NEWS=N&PAGE=fulltext&D=med14&AN=28710700 http://openurl.bibsys.no/openurl?sid=OVID:medline&id=pmid:28710700&id=doi:10.1007%2Fs10995-017-2312-1&issn=1092-7875&isbn=&volume=21&issue=10&spage=1949&pages=1949-1960&date=2017&title=Maternal+%26+Child+Health+Journal&atitle=Enhancing+State+Medical+Home+Capacity+through+a+Care+Coordination+Technical+Assistance…
Bertens, D. and Vos, S. and Kehoe, P. and Wolf, H. and Nobili, F. and Mendonça, A. and Van Rossum, I. and Hort, J. and Molinuevo, J. L. and Heneka, M. and Petersen, R. and Scheltens, P. and Visser, P. J.	2019	Use of mild cognitive impairment and prodromal AD/MCI due to AD in clinical care: A European survey	Alzheimer's Research and Therapy	11	1			Alzheimer Centre, Department of Neurology, VU University Medical Centre, De Boelelaan 1118, Amsterdam, 1081 HZ, Netherlands Alzheimer Centre, School for Mental Health and Neuroscience (MHeNS), Maastricht University, Maastricht, Netherlands Learning and Research, Faculty of Health Sciences, University of Bristol, Bristol, United Kingdom Department of Psychiatry, University of Zurich, Zürich, Switz…	17589193 (ISSN)	https://www.scopus.com/inward/record.uri?eid=2-s2.0-85071222866&doi=10.1186%2fs13195-019-0525-9&partnerID=40&md5=320eb0ae21df87948a2ef52348135690
Berube, M. and Albert, M. and Chauny, J. M. and Contandriopoulos, D. and DuSablon, A. and Lacroix, S. and Gagne, A. and Laflamme, E. and Boutin, N. and Delisle, S. and Pauze, A. M. and MacThiong, J. M.	2015	Development of theory-based knowledge translation interventions to facilitate the implementation of evidence-based guidelines on the early management of adults with traumatic spinal cord injury	Journal of Evaluation in Clinical Practice	21	6	1157-68		Berube, Melanie. Orthopaedics and Trauma, Hopital du Sacre-Coeur de Montreal, Montreal, Quebec, Canada. Berube, Melanie. McGill University, Montreal, Quebec, Canada. Albert, Martin. Hopital du Sacre-Coeur de Montreal, Montreal, Quebec, Canada. Albert, Martin. Universite de Montreal, Montreal, Quebec, Canada. Chauny, Jean-Marc. Hopital du Sacre-Coeur de Montreal, Montreal, Quebec, Canada. Chauny, …	1365-2753	http://ovidsp.ovid.com/ovidweb.cgi?T=JS&CSC=Y&NEWS=N&PAGE=fulltext&D=med12&AN=25832735 http://openurl.bibsys.no/openurl?sid=OVID:medline&id=pmid:25832735&id=doi:10.1111%2Fjep.12342&issn=1356-1294&isbn=&volume=21&issue=6&spage=1157&pages=1157-68&date=2015&title=Journal+of+Evaluation+in+Clinical+Practice&atitle=Development+of+theory-based+knowledge+translation+interventions+to+facilitate+the+implem…
Besio, Serenella and Bonarini, Andrea and Lynch, Helen and Molina, Paola and Veronese, Fabio and Bulgarelli, Daniela	2016	Mainstream robotic toys and children with physical impairment: what about playfulness?	Proceedings of the 7th International Conference on Software Development and Technologies for Enhancing Accessibility and Fighting Info-exclusion			208–215	Association for Computing Machinery	Vila Real, Portugal		https://doi.org/10.1145/3019943.3019974
Best, Krista L. and Routhier, François and Miller, William C.	2015	A description of manual wheelchair skills training: current practices in Canadian rehabilitation centers	Disability & Rehabilitation: Assistive Technology	10	5	393-400		Graduate Program in Rehabilitation Sciences, Faculty of Medicine, University of British Columbia, Vancouver, BC, Canada GF Strong Rehabilitation Research Lab, Vancouver Coastal Research Institute, Vancouver, BC, Canada Department of Rehabilitation, Université Laval, Québec City, QC, Canada Center for Interdisciplinary Research in Rehabilitation and Social Integration (CIRRIS), Institut de Réadapt…	1748-3107	http://search.ebscohost.com/login.aspx?direct=true&db=cin20&AN=108376518&site=ehost-live
Betancourt, Mariana Aparicio and Dethorne, Laura S. and Karahalios, Karrie and Kim, Jennifer G.	2017	Skin Conductance as an In Situ Marker for Emotional Arousal in Children with Neurodevelopmental Communication Impairments: Methodological Considerations and Clinical Implications		9	3	Article 8			1936-7228	https://doi.org/10.1145/3035536
Bettelani, G. C. and Averta, G. and Catalano, M. G. and Leporini, B. and Bianchi, M.	2020	Design and Validation of the Readable Device: A Single-Cell Electromagnetic Refreshable Braille Display	IEEE Transactions on Haptics	13	1	239-245			2329-4051	http://ovidsp.ovid.com/ovidweb.cgi?T=JS&CSC=Y&NEWS=N&PAGE=fulltext&D=prem&AN=32012027 http://openurl.bibsys.no/openurl?sid=OVID:medline&id=pmid:32012027&id=doi:10.1109%2FTOH.2020.2970929&issn=1939-1412&isbn=&volume=13&issue=1&spage=239&pages=239-245&date=2020&title=IEEE+Transactions+on+Haptics&atitle=Design+and+Validation+of+the+Readable+Device%3A+A+Single-Cell+Electromagnetic+Refreshable+Braille…
BettgerQ, Janet Prvu	2018	The 6 A's Global Transitional Care Model for Addressing Hospital-to-home Care Fragmentation	International Journal of Integrated Care (IJIC)	18		2021-02-01		Duke University, United States of America	1568-4156	http://search.ebscohost.com/login.aspx?direct=true&db=cin20&AN=138001650&site=ehost-live
Betts, A. C. and Froehlich-Grobe, K. and Driver, S. and Carlton, D. and Kramer, M. K.	2018	Reducing barriers to healthy weight: Planned and responsive adaptations to a lifestyle intervention to serve people with impaired mobility	Disability & Health Journal	11	2	315-323		Betts, Andrea C. UTHealth School of Public Health, 5323 Harry Hines Blvd., Dallas, TX 75390-9066, USA. Froehlich-Grobe, Katherine. Baylor Institute for Rehabilitation, 909 N. Washington Ave. Ste. 232, Dallas, TX 75246, USA. Driver, Simon. Baylor Institute for Rehabilitation, 909 N. Washington Ave. Ste. 232, Dallas, TX 75246, USA. Carlton, Danielle. Baylor Institute for Rehabilitation, 909 N. Wash…	1876-7583	http://ovidsp.ovid.com/ovidweb.cgi?T=JS&CSC=Y&NEWS=N&PAGE=fulltext&D=medc&AN=29129715 http://openurl.bibsys.no/openurl?sid=OVID:medline&id=pmid:29129715&id=doi:10.1016%2Fj.dhjo.2017.10.008&issn=1876-7583&isbn=&volume=11&issue=2&spage=315&pages=315-323&date=2018&title=Disability+%26+Health+Journal&atitle=Reducing+barriers+to+healthy+weight%3A+Planned+and+responsive+adaptations+to+a+lifestyle+inter…
Beukes, E. W. and Allen, P. M. and Manchaiah, V. and Baguley, D. M. and Andersson, G.	2017	Internet-Based Intervention for Tinnitus: Outcome of a Single-Group Open Trial	Journal of the American Academy of Audiology	28	4	340-351		Beukes, Eldre W. Department of Vision and Hearing Sciences, Anglia Ruskin University, Cambridge, UK. Allen, Peter M. Department of Vision and Hearing Sciences, Anglia Ruskin University, Cambridge, UK. Allen, Peter M. Vision and Eye Research Unit, Anglia Ruskin University, Cambridge, UK. Manchaiah, Vinaya. Department of Speech and Hearing Sciences, Lamar University, Beaumont, TX. Manchaiah, Vinaya…	2157-3107	http://ovidsp.ovid.com/ovidweb.cgi?T=JS&CSC=Y&NEWS=N&PAGE=fulltext&D=med14&AN=28418328 http://openurl.bibsys.no/openurl?sid=OVID:medline&id=pmid:28418328&id=doi:10.3766%2Fjaaa.16055&issn=1050-0545&isbn=&volume=28&issue=4&spage=340&pages=340-351&date=2017&title=Journal+of+the+American+Academy+of+Audiology&atitle=Internet-Based+Intervention+for+Tinnitus%3A+Outcome+of+a+Single-Group+Open+Trial.&aula…
Beukes, E. W. and Manchaiah, V. and Valien, T. E. and Baguley, D. M. and Allen, P. M. and Andersson, G.	2018	Positive experiences related to living with tinnitus: A cross-sectional survey	Clinical Otolaryngology	43	2	489-495		Beukes, E W. Department of Vision and Hearing Sciences, Anglia Ruskin University, Cambridge, UK. Manchaiah, V. Department of Speech and Hearing Sciences, Lamar University, Beaumont, TX, USA. Manchaiah, V. Linnaeus Centre HEAD, Swedish Institute for Disability Research, Department of Behavioral Science and Learning, Linkoping University, Linkoping, Sweden. Manchaiah, V. Audiology India, Mysore, In…	1749-4486	http://ovidsp.ovid.com/ovidweb.cgi?T=JS&CSC=Y&NEWS=N&PAGE=fulltext&D=med15&AN=28994194 http://openurl.bibsys.no/openurl?sid=OVID:medline&id=pmid:28994194&id=doi:10.1111%2Fcoa.13002&issn=1749-4478&isbn=&volume=43&issue=2&spage=489&pages=489-495&date=2018&title=Clinical+Otolaryngology&atitle=Positive+experiences+related+to+living+with+tinnitus%3A+A+cross-sectional+survey.&aulast=Beukes&pid=%3Cautho…
Beukesa, Eldré W. and Manchaiah, Vinaya	2019	Internet-Based Audiological Interventions: An Update for Clinicians	Perspectives of the ASHA Special Interest Groups	4	3	542-552		Department of Speech and Hearing Sciences, Lamar University, Beaumont, TX Department of Vision and Hearing Sciences, Anglia Ruskin University, Cambridge, United Kingdom Department of Speech and Hearing, School of Allied Health Sciences, Manipal University, Karnataka, India Audiology India, Mysore, Karnataka	2381-473X	http://search.ebscohost.com/login.aspx?direct=true&db=cin20&AN=137189056&site=ehost-live
Bevacqua, J. and Renolds, V.	2019	The digital divide and taxpayer rights - Cautionary findings from the United States	eJournal of Tax Research	16	3	714-736		Department of Business Law and Taxation, Faculty of Business and Economics, Monash University, Australia La Trobe University, Melbourne, Australia	14482398 (ISSN)	https://www.scopus.com/inward/record.uri?eid=2-s2.0-85063983237&partnerID=40&md5=a306f4a1ba09489ee34563b6ff754313
Bevan Jones, R. and Thapar, A. and Rice, F. and Beeching, H. and Cichosz, R. and Mars, B. and Smith, D. J. and Merry, S. and Stallard, P. and Jones, I. and Thapar, A. K. and Simpson, S. A.	2018	A Web-Based Psychoeducational Intervention for Adolescent Depression: Design and Development of MoodHwb	JMIR Mental Health	5	1	e13		Bevan Jones, Rhys. Division of Psychological Medicine and Clinical Neurosciences, Medical Research Council Centre for Neuropsychiatric Genetics and Genomics, Cardiff University, Cardiff, Wales, United Kingdom. Bevan Jones, Rhys. National Centre for Mental Health, Cardiff University, Cardiff, Wales, United Kingdom. Thapar, Anita. Division of Psychological Medicine and Clinical Neurosciences, Medic…	2368-7959	http://ovidsp.ovid.com/ovidweb.cgi?T=JS&CSC=Y&NEWS=N&PAGE=fulltext&D=prem2&AN=29449202 http://openurl.bibsys.no/openurl?sid=OVID:medline&id=pmid:29449202&id=doi:10.2196%2Fmental.8894&issn=2368-7959&isbn=&volume=5&issue=1&spage=e13&pages=e13&date=2018&title=JMIR+Mental+Health&atitle=A+Web-Based+Psychoeducational+Intervention+for+Adolescent+Depression%3A+Design+and+Development+of+MoodHwb.&aulast=Be…
Beyene, W. M. and Kovacs, L. and Fuhr, N. and Risse, T. and Nejdl, W.	2016	Realizing inclusive digital library environments: Opportunities and challenges	Lect. Notes Comput. Sci.	9819		2014-03-01	Springer Verlag	Oslo and Akershus University College of Applied Sciences, Oslo, Norway	03029743 (ISSN); 9783319439969 (ISBN)	https://www.scopus.com/inward/record.uri?eid=2-s2.0-84984853897&doi=10.1007%2f978-3-319-43997-6_1&partnerID=40&md5=c36c69062561eb41ad10917057114499
Beyene, Wondwossen M.	2018	Digital Inclusion in Library Context: A Perspective from Users with Print Disability	Journal of Web Librarianship	12	2	121-140		Oslo and Akershus University College of Applied Sciences, Department of Archivistics, Library and Information Science, Oslo, Norway	1932-2909	http://search.ebscohost.com/login.aspx?direct=true&db=cin20&AN=129255583&site=ehost-live
Bhatnagar, T. and Ben Mortensen, W. and Mattie, J. and Wolff, J. and Parker, C. and Borisoff, J.	2017	A survey of stakeholder perspectives on a proposed combined exoskeleton-wheelchair technology	IEEE International Conference on Rehabilitation Robotics	2017		1574-1579			1945-7901	http://ovidsp.ovid.com/ovidweb.cgi?T=JS&CSC=Y&NEWS=N&PAGE=fulltext&D=med14&AN=28814044 http://openurl.bibsys.no/openurl?sid=OVID:medline&id=pmid:28814044&id=doi:10.1109%2FICORR.2017.8009472&issn=1945-7898&isbn=&volume=2017&issue=&spage=1574&pages=1574-1579&date=2017&title=IEEE+International+Conference+on+Rehabilitation+Robotics&atitle=A+survey+of+stakeholder+perspectives+on+a+proposed+combined+ex…
Bhattacharjya, S. and Stafford, M. C. and Cavuoto, L. A. and Yang, Z. and Song, C. and Subryan, H. and Xu, W. and Langan, J.	2019	Harnessing smartphone technology and three dimensional printing to create a mobile rehabilitation system, mRehab: assessment of usability and consistency in measurement	Journal of Neuroengineering & Rehabilitation	16	1	127		Bhattacharjya, Sutanuka. Rehabilitation Science, University at Buffalo, Buffalo, NY, USA. sutanuka@buffalo.edu. Stafford, Matthew C. Computer Science and Engineering, University at Buffalo, Buffalo, NY, USA. Cavuoto, Lora Anne. Industrial and Systems Engineering, University at Buffalo, Buffalo, NY, USA. Yang, Zhuolin. Computer Science and Engineering, University at Buffalo, Buffalo, NY, USA. Song…	1743-0003	http://ovidsp.ovid.com/ovidweb.cgi?T=JS&CSC=Y&NEWS=N&PAGE=fulltext&D=prem&AN=31665036 http://openurl.bibsys.no/openurl?sid=OVID:medline&id=pmid:31665036&id=doi:10.1186%2Fs12984-019-0592-y&issn=1743-0003&isbn=&volume=16&issue=1&spage=127&pages=127&date=2019&title=Journal+of+Neuroengineering+%26+Rehabilitation&atitle=Harnessing+smartphone+technology+and+three+dimensional+printing+to+create+a+mobile…
Bhattarai, P. and Newton-John, T. and Phillips, J. L.	2020	Apps for Older People's Pain Self-Management: Perspectives of Primary Care and Allied Health Clinicians	Pain Medicine	21	4	686-694		Bhattarai, Priyanka. School of Nursing, University of Notre Dame Australia, Sydney, NSW, Australia. Newton-John, Toby. Graduate School of Health, Sydney, NSW, Australia. Phillips, Jane L. Faculty of Health, University of Technology Sydney, Sydney, NSW, Australia.	1526-4637	http://ovidsp.ovid.com/ovidweb.cgi?T=JS&CSC=Y&NEWS=N&PAGE=fulltext&D=prem&AN=31502649 http://openurl.bibsys.no/openurl?sid=OVID:medline&id=pmid:31502649&id=doi:10.1093%2Fpm%2Fpnz218&issn=1526-2375&isbn=&volume=21&issue=4&spage=686&pages=686-694&date=2020&title=Pain+Medicine&atitle=Apps+for+Older+People%27s+Pain+Self-Management%3A+Perspectives+of+Primary+Care+and+Allied+Health+Clinicians.&aulast=B…
Bhimani, Aman and Spoletini, Paola	2017	Empowering Requirements Elicitation for Populations with Special Needs by Using Virtual Reality	Proceedings of the SouthEast Conference			268–270	Association for Computing Machinery	Kennesaw, GA, USA		https://doi.org/10.1145/3077286.3078467
Bhimani, R. H. and Cross, L. J. S. and Taylor, B. C. and Meis, L. A. and Fu, S. S. and Allen, K. D. and Krein, S. L. and Do, T. and Kerns, R. D. and Burgess, D. J.	2017	Taking ACTION to reduce pain: ACTION study rationale, design and protocol of a randomized trial of a proactive telephone-based coaching intervention for chronic musculoskeletal pain among African Americans	BMC Musculoskeletal Disorders	18	1	2014-01-01		School of Nursing, AGH Cooperative, University of Minnesota, Minneapolis, MN, United States Center for Chronic Disease Outcomes Research (a VA HSR&D Center of Excellence), Veterans Affairs Medical Center, Minneapolis, MN, United States Department of Medicine, University of Minnesota, Minneapolis, MN, United States Center for Health Services Research in Primary Care, Veterans Affairs (a VA HSR&D C…	14712474 (ISSN)	https://www.scopus.com/inward/record.uri?eid=2-s2.0-85010402922&doi=10.1186%2fs12891-016-1363-6&partnerID=40&md5=b873ea0db71186ec741fb129d7df15e3
Biagianti, B. and Fisher, M. and Brandrett, B. and Schlosser, D. and Loewy, R. and Nahum, M. and Vinogradov, S.	2019	Development and testing of a web-based battery to remotely assess cognitive health in individuals with schizophrenia	Schizophrenia Research	208		250-257		Biagianti, Bruno. Posit Science, Inc., United States of America. Electronic address: bruno.biagianti@positscience.com. Fisher, Melissa. Department of Psychiatry, University of Minnesota, United States of America. Brandrett, Benjamin. Department of Psychiatry, University of California, San Francisco, United States of America. Schlosser, Danielle. Department of Psychiatry, University of California,…	1573-2509	http://ovidsp.ovid.com/ovidweb.cgi?T=JS&CSC=Y&NEWS=N&PAGE=fulltext&D=prem&AN=30733167 http://openurl.bibsys.no/openurl?sid=OVID:medline&id=pmid:30733167&id=doi:10.1016%2Fj.schres.2019.01.047&issn=0920-9964&isbn=&volume=208&issue=&spage=250&pages=250-257&date=2019&title=Schizophrenia+Research&atitle=Development+and+testing+of+a+web-based+battery+to+remotely+assess+cognitive+health+in+individuals+w…
Biajar, Anmol and Mollayeva, Tatyana and Sokoloff, Sandra and Colantonio, Angela	2017	Assistive technology to enable sleep function in patients with acquired brain injury: Issues and opportunities	British Journal of Occupational Therapy	80	4	225-249		Research placement student, Toronto Rehabilitation Institute - University Health Network, University of Toronto Mississauga, Canada Postdoctoral fellow, Faculty of Occupational Sciences and Occupational Therapy, Faculty of Medicine University of Toronto, Canada Assistant to the Chair, Department of Occupational Science and Occupational Therapy Faculty of Medicine, University of Toronto, Canada Di…	0308-0226	http://search.ebscohost.com/login.aspx?direct=true&db=cin20&AN=122299199&site=ehost-live
Bialkowski, W. and Bryant, B. J. and Schlumpf, K. S. and Wright, D. J. and Birch, R. and Kiss, J. E. and D'Andrea, P. and Cable, R. G. and Spencer, B. R. and Vij, V. and Mast, A. E.	2015	The strategies to reduce iron deficiency in blood donors randomized trial: Design, enrolment and early retention	Vox Sanguinis	108	2	178-185		Blood Research and Medical Sciences Institutes, BloodCenter of Wisconsin, Milwaukee, WI, United States Westat, Rockville, MD, United States The Institute for Transfusion Medicine, Pittsburgh, PA, United States New England Region, American Red Cross Blood Services, Dedham, MA, United States Department of Cell Biology, Neurobiology and Anatomy, Medical College of Wisconsin, Milwaukee, WI, United St…	00429007 (ISSN)	https://www.scopus.com/inward/record.uri?eid=2-s2.0-84921312246&doi=10.1111%2fvox.12210&partnerID=40&md5=a318cc5545a0fe18b85b3a2fec99b36c
Bian, Dayi and Wade, Joshua and Swanson, Amy and Weitlauf, Amy and Warren, Zachary and Sarkar, Nilanjan	2019	Design of a Physiology-based Adaptive Virtual Reality Driving Platform for Individuals with ASD		12	1	Article 2			1936-7228	https://doi.org/10.1145/3301498
Biason, Livia and Maccari, Juçara Gasparetto and De Leon, Patrícia and Gomes, Frederico Klein and Machado, Vitória Homem and Medeiros, Gregory and Tonietto, Tulio Frederico and Tagliari, Luciana and Mattioni, Mariana and de Andrade, Juliana Mara Stormovski and Teixeira, Cassiano and Rosa, Regis Goulart and Kochhann, Renata and Dutra, Francine and da Silva, Sâmia Faria and Sganzerla, Daniel and Sc…	2018	More than the tip of the iceberg: association between disabilities and inability to attend a clinic-based post-ICU follow-up and how it may impact on health inequalities	Intensive Care Medicine	44		1352-1354	Springer Nature	Intensive Care Unit, Hospital Moinhos de Vento, Rua Ramiro Barcelos, 910, 3° andar, Moinhos de Vento, 90035-001, Porto Alegre, RS, Brazil Research Projects Office, Hospital Moinhos de Vento, Rua Ramiro Barcelos, 910, Moinhos de Vento, 90035-001, Porto Alegre, RS, Brazil , <Blank>	0342-4642	http://search.ebscohost.com/login.aspx?direct=true&db=cin20&AN=131151416&site=ehost-live
Bier, N. and Belchior, P.	2018	An integrative approach to understand the use of technology to support functional autonomy in cognitively impaired older adults	Gerontechnology	17		11s-15s		Université de Montréal, Centre de recherche de l'Institut universitaire de geriatrie de Montreal, Montréal, Canada	15691101 (ISSN)	https://www.scopus.com/inward/record.uri?eid=2-s2.0-85045388018&partnerID=40&md5=4e42fc9c86b37b87532c3144f9168437
Biermann, H. and Himmel, S. and Offermann-van Heek, J. and Ziefle, M. and Salvendy, G. and Salvendy, G. and Zhou, J. and Salvendy, G.	2018	User-specific concepts of aging – A qualitative approach on AAL-acceptance regarding ultrasonic whistles	Lect. Notes Comput. Sci.	10927		231-249	Springer Verlag	Human-Computer Interaction Center, RWTH Aachen University, Campus-Boulevard 57, Aachen, 52074, Germany	03029743 (ISSN); 9783319920368 (ISBN)	https://www.scopus.com/inward/record.uri?eid=2-s2.0-85050617713&doi=10.1007%2f978-3-319-92037-5_18&partnerID=40&md5=05a760fcd4fab91faed7cc5f4d26e58a
Biermann, H. and Offermann-van Heek, J. and Himmel, S. and Ziefle, M.	2018	Ambient Assisted Living as Support for Aging in Place: Quantitative Users' Acceptance Study on Ultrasonic Whistles	24058297	1	2	e11825		Biermann, Hannah. Chair of Communication Science, Human-Computer Interaction Center, Rheinisch-Westfalische Technische Hochschule Aachen University, Aachen, Germany. Offermann-van Heek, Julia. Chair of Communication Science, Human-Computer Interaction Center, Rheinisch-Westfalische Technische Hochschule Aachen University, Aachen, Germany. Himmel, Simon. Chair of Communication Science, Human-Compu…	2561-7605	http://ovidsp.ovid.com/ovidweb.cgi?T=JS&CSC=Y&NEWS=N&PAGE=fulltext&D=prem2&AN=31518245 http://openurl.bibsys.no/openurl?sid=OVID:medline&id=pmid:31518245&id=doi:10.2196%2F11825&issn=2561-7605&isbn=&volume=1&issue=2&spage=e11825&pages=e11825&date=2018&title=24058297&atitle=Ambient+Assisted+Living+as+Support+for+Aging+in+Place%3A+Quantitative+Users%27+Acceptance+Study+on+Ultrasonic+Whistles.&aulast…
Bigham, Jeffrey P. and Williams, Kristin and Banerjee, Nila and Zimmerman, John	2017	Scopist: Building a Skill Ladder into Crowd Transcription	Proceedings of the 14th Web for All Conference on The Future of Accessible Work			Article 2	Association for Computing Machinery	Perth, Western Australia, Australia		https://doi.org/10.1145/3058555.3058562
Bilgin, A. and Hagras, H. and Van Helvert, J. and Alghazzawi, D.	2016	A Linear General Type-2 Fuzzy-Logic-Based Computing with Words Approach for Realizing an Ambient Intelligent Platform for Cooking Recipe Recommendation	IEEE Transactions on Fuzzy Systems	24	2	306-329		Computational Intelligence Centre, School of Computer Science and Electronic Engineering, University of Essex, Colchester, CO43SQ, United Kingdom Information Systems Department, Faculty of Computing and Information Technology, King Abdulaziz University, Jeddah, 22254, Saudi Arabia	10636706 (ISSN)	https://www.scopus.com/inward/record.uri?eid=2-s2.0-84963900015&doi=10.1109%2fTFUZZ.2015.2453400&partnerID=40&md5=50c5f59d8950b5163ababe159764fd70
Billah, S. M. and Ashok, V. and Porter, D. E. and Ramakrishnan, I. V.	2018	SteeringWheel: A Locality-Preserving Magnification Interface for Low Vision Web Browsing	Proceedings of the SIGCHI Conference on Human Factors in Computing Systems					Billah, Syed Masum. Department of Computer Science, Stony Brook University, NY, USA. Ashok, Vikas. Department of Computer Science, Stony Brook University, NY, USA. Porter, Donald E. Department of Computer Science, University of North Carolina at Chapel Hill, NC, USA. Ramakrishnan, I V. Department of Computer Science, Stony Brook University, NY, USA.		http://ovidsp.ovid.com/ovidweb.cgi?T=JS&CSC=Y&NEWS=N&PAGE=fulltext&D=prem2&AN=29978857 http://openurl.bibsys.no/openurl?sid=OVID:medline&id=pmid:29978857&id=doi:10.1145%2F3173574.3173594&issn=&isbn=&volume=2018&issue=&spage=&pages=&date=2018&title=Proceedings+of+the+SIGCHI+Conference+on+Human+Factors+in+Computing+Systems&atitle=SteeringWheel%3A+A+Locality-Preserving+Magnification+Interface+for+Lo…
Billah, S. M. and Ashok, V. and Ramakrishnan, I. V.	2018	Write-it-Yourself with the Aid of Smartwatches: A Wizard-of-Oz Experiment with Blind People	IUI / International Conference on Intelligent User Interfaces	2018		427-431		Billah, Syed Masum. Department of Computer Science, Stony Brook University, NY, USA. Ashok, Vikas. Department of Computer Science, Stony Brook University, NY, USA. Ramakrishnan, I V. Department of Computer Science, Stony Brook University, NY, USA.		http://ovidsp.ovid.com/ovidweb.cgi?T=JS&CSC=Y&NEWS=N&PAGE=fulltext&D=prem2&AN=30027159 http://openurl.bibsys.no/openurl?sid=OVID:medline&id=pmid:30027159&id=doi:10.1145%2F3172944.3173005&issn=&isbn=&volume=2018&issue=&spage=427&pages=427-431&date=2018&title=IUI+%2F+International+Conference+on+Intelligent+User+Interfaces&atitle=Write-it-Yourself+with+the+Aid+of+Smartwatches%3A+A+Wizard-of-Oz+Exper…
Billah, Syed Masum and Ashok, Vikas and Porter, Donald E. and Ramakrishnan, IV	2016	A Platform Agnostic Remote Desktop System for Screen Reading	Proceedings of the 18th International ACM SIGACCESS Conference on Computers and Accessibility			283–284	Association for Computing Machinery	Reno, Nevada, USA		https://doi.org/10.1145/2982142.2982151
Bingham, Ryan and Dietrich, Suzanne W. and Goelman, Don	2019	Strategies to improve accessibility for learners with color vision deficiency		10	1	52–56			2153-2184	https://doi.org/10.1145/3306140
Birajdar, A. K. and More, P.	2018	Healthcare and security system for elderly and disabled people using ARM Microcontroller					Institute of Electrical and Electronics Engineers Inc.	Department of Electronics and Telecommunication Engineering, ZCOER, Narhe, Pune, 41, India	9781538655108 (ISBN)	https://www.scopus.com/inward/record.uri?eid=2-s2.0-85058435883&doi=10.1109%2fICICET.2018.8533797&partnerID=40&md5=bd86ffc09aaff2e99f111cbd2681684a
Bircanin, F. and Ploderer, B. and Sitbon, L. and Bayor, A. A. and Brereton, M.	2019	Challenges and opportunities in using augmentative and alternative communication (AAC) technologies: Design considerations for adults with severe disabilities				184-196	Association for Computing Machinery	Queensland University of Technology, Brisbane, Australia	9781450376969 (ISBN)	https://www.scopus.com/inward/record.uri?eid=2-s2.0-85078694238&doi=10.1145%2f3369457.3369473&partnerID=40&md5=9688212181451295b882a48328d3f7b6
Bird, M. L. and Cannell, J. and Callisaya, M. L. and Moles, E. and Rathjen, A. and Lane, K. and Tyson, A. and Smith, S.	2016	"FIND Technology": investigating the feasibility, efficacy and safety of controller-free interactive digital rehabilitation technology in an inpatient stroke population: study protocol for a randomized controlled trial	Trials [Electronic Resource]	17	1	203		Bird, M L. Faculty of Health, University of Tasmania, Locked Bag 1322, Launceston, 7250, Australia. birdm@utas.edu.au. Cannell, J. Tasmanian Health Organisation, Launceston, Australia. Callisaya, M L. Menzies Medical Research Institute, Medical Science Precinct 17 Liverpool Street, Hobart Tasmania, 7000, Australia. Moles, E. Tasmanian Health Organisation, Launceston, Australia. Rathjen, A. Tasman…	1745-6215	http://ovidsp.ovid.com/ovidweb.cgi?T=JS&CSC=Y&NEWS=N&PAGE=fulltext&D=med13&AN=27084497 http://openurl.bibsys.no/openurl?sid=OVID:medline&id=pmid:27084497&id=doi:10.1186%2Fs13063-016-1318-0&issn=1745-6215&isbn=&volume=17&issue=1&spage=203&pages=203&date=2016&title=Trials+%5BElectronic+Resource%5D&atitle=%22FIND+Technology%22%3A+investigating+the+feasibility%2C+efficacy+and+safety+of+controller-fre…
Birney, A. J. and Gunn, R. and Russell, J. K. and Ary, D. V.	2016	MoodHacker Mobile Web App With Email for Adults to Self-Manage Mild-to-Moderate Depression: Randomized Controlled Trial	JMIR MHealth and UHealth	4	1	e8		Birney, Amelia J. ORCAS, Eugene, OR, United States. abirney@orcasinc.com.	2291-5222	http://ovidsp.ovid.com/ovidweb.cgi?T=JS&CSC=Y&NEWS=N&PAGE=fulltext&D=prem2&AN=26813737 http://openurl.bibsys.no/openurl?sid=OVID:medline&id=pmid:26813737&id=doi:10.2196%2Fmhealth.4231&issn=2291-5222&isbn=&volume=4&issue=1&spage=e8&pages=e8&date=2016&title=JMIR+MHealth+and+UHealth&atitle=MoodHacker+Mobile+Web+App+With+Email+for+Adults+to+Self-Manage+Mild-to-Moderate+Depression%3A+Randomized+Contro…
Bischof, Andreas and Lefeuvre, Kevin and Kurze, Albrecht and Storz, Michael and Totzauer, Sören and Berger, Arne	2016	Exploring the Playfulness of Tools for Co-Designing Smart Connected Devices: A Case Study with Blind and Visually Impaired Students	Proceedings of the 2016 Annual Symposium on Computer-Human Interaction in Play Companion Extended Abstracts			93–99	Association for Computing Machinery	Austin, Texas, USA		https://doi.org/10.1145/2968120.2987728
Bishop, L. and Bushnell, C.	2017	Post Hospital Discharge Care for Complex Chronic Conditions: the Unique Challenges Facing Stroke Patients in their Homes	Current Cardiovascular Risk Reports	11	12			Department of Neurology, Wake Forest School of Medicine, Medical Center Blvd, Winston-Salem, NC 27127, United States	19329520 (ISSN)	https://www.scopus.com/inward/record.uri?eid=2-s2.0-85037036923&doi=10.1007%2fs12170-017-0560-7&partnerID=40&md5=8e893d4369b1c1ba660c270029277ba2
Biskupiak, A. and Smith, S. and Kushalnagar, P.	2018	Pre-Exposure Prophylaxis Knowledge and Perceived Effectiveness to Prevent HIV Among Deaf Gay, Bisexual, and Queer Men	Lgbt Health	5	8	469-476		Biskupiak, Andrew. Deaf Health Communication and Quality of Life Center, Gallaudet University, Washington, District of Columbia. Smith, Scott. National Technical Institute for the Deaf, Rochester Institute of Technology, Rochester, New York. Kushalnagar, Poorna. Deaf Health Communication and Quality of Life Center, Gallaudet University, Washington, District of Columbia. Kushalnagar, Poorna. Depar…	2325-8306	http://ovidsp.ovid.com/ovidweb.cgi?T=JS&CSC=Y&NEWS=N&PAGE=fulltext&D=prem&AN=30383466 http://openurl.bibsys.no/openurl?sid=OVID:medline&id=pmid:30383466&id=doi:10.1089%2Flgbt.2018.0102&issn=2325-8292&isbn=&volume=5&issue=8&spage=469&pages=469-476&date=2018&title=Lgbt+Health&atitle=Pre-Exposure+Prophylaxis+Knowledge+and+Perceived+Effectiveness+to+Prevent+HIV+Among+Deaf+Gay%2C+Bisexual%2C+and+Queer…
Bissoli, A. and Lavino-Junior, D. and Sime, M. and Encarnacao, L. and Bastos-Filho, T.	2019	A Human-Machine Interface Based on Eye Tracking for Controlling and Monitoring a Smart Home Using the Internet of Things	Sensors	19	4	19		Bissoli, Alexandre. Postgraduate Program in Electrical Engineering, Federal University of Espirito Santo (UFES), Vitoria 29075-910, Brazil. alexandre-bissoli@hotmail.com. Lavino-Junior, Daniel. Electrical Engineering Department, Federal University of Espirito Santo (UFES), Vitoria 29075-910, Brazil. daniel_lavino@hotmail.com. Sime, Mariana. Postgraduate Program in Biotechnology, Federal Universit…	1424-8220	http://ovidsp.ovid.com/ovidweb.cgi?T=JS&CSC=Y&NEWS=N&PAGE=fulltext&D=med16&AN=30791414 http://openurl.bibsys.no/openurl?sid=OVID:medline&id=pmid:30791414&id=doi:10.3390%2Fs19040859&issn=1424-8220&isbn=&volume=19&issue=4&spage=&pages=&date=2019&title=Sensors&atitle=A+Human-Machine+Interface+Based+on+Eye+Tracking+for+Controlling+and+Monitoring+a+Smart+Home+Using+the+Internet+of+Things.&aulast=Bisso…
Bitsch, J. A. and Ramos, R. and Ix, T. and Ferrer-Cheng, P. G. and Wehrle, K.	2015	Psychologist in a pocket: towards depression screening on mobile phones	Studies in Health Technology & Informatics	211		153-9		Bitsch, Jo Agila. COMSYS, RWTH Aachen University, Germany. Ramos, Roann. The Graduate School, University of Santo Tomas, Philippines. Ix, Tim. COMSYS, RWTH Aachen University, Germany. Ferrer-Cheng, Paula Glenda. The Graduate School, University of Santo Tomas, Philippines. Wehrle, Klaus. COMSYS, RWTH Aachen University, Germany.	1879-8365	http://ovidsp.ovid.com/ovidweb.cgi?T=JS&CSC=Y&NEWS=N&PAGE=fulltext&D=med12&AN=25980862 http://openurl.bibsys.no/openurl?sid=OVID:medline&id=pmid:25980862&id=doi:&issn=0926-9630&isbn=&volume=211&issue=&spage=153&pages=153-9&date=2015&title=Studies+in+Health+Technology+%26+Informatics&atitle=Psychologist+in+a+pocket%3A+towards+depression+screening+on+mobile+phones.&aulast=Bitsch&pid=%3Cauthor%3EBit…
Bittner, A. and Bittner, J. and Jonietz, A. and Dybowski, C. and Harendza, S.	2016	Translating medical documents improves students' communication skills in simulated physician-patient encounters	BMC Medical Education	16	1			Was hab ich gGmbH, Theaterstraße 4, Dresden, D-01067, Germany Universitätsklinikum Hamburg-Eppendorf, III. Medizinische Klinik, Martinistr. 52, Hamburg, D-20246, Germany	14726920 (ISSN)	https://www.scopus.com/inward/record.uri?eid=2-s2.0-85007572144&doi=10.1186%2fs12909-016-0594-4&partnerID=40&md5=e16ce7b8b5c5236adbcd8884b1f1cb4b
Bittner, A. K. and Yoshinaga, P. and Bowers, A. and Shepherd, J. D. and Succar, T. and Ross, N. C.	2018	Feasibility of Telerehabilitation for Low Vision: Satisfaction Ratings by Providers and Patients	Optometry and Vision Science	95	9	865-872		Yoshinaga, Patrick. Southern California College of Optometry, Marshall B. Ketchum University, Fullerton, California. Bowers, Angie. Alphapointe, Kansas City, Missouri. Shepherd, John D. Department of Ophthalmology, University of Nebraska Medical Center, Omaha, Nebraska. Succar, Tony. Envision Research Institute, Wichita, Kansas. Succar, Tony. Department of Ophthalmology, Keck School of Medicine o…	1538-9235	http://ovidsp.ovid.com/ovidweb.cgi?T=JS&CSC=Y&NEWS=N&PAGE=fulltext&D=med15&AN=30169361 http://openurl.bibsys.no/openurl?sid=OVID:medline&id=pmid:30169361&id=doi:10.1097%2FOPX.0000000000001260&issn=1040-5488&isbn=&volume=95&issue=9&spage=865&pages=865-872&date=2018&title=Optometry+and+Vision+Science&atitle=Feasibility+of+Telerehabilitation+for+Low+Vision%3A+Satisfaction+Ratings+by+Providers+and+Pa…
Bittner, A. K. and Yoshinaga, P. D. and Wykstra, S. L. and Li, T.	2020	Telerehabilitation for people with low vision	Cochrane Database of Systematic Reviews	2		CD011019		Bittner, Ava K. UCLA Stein Eye Institute, Ophthalmology, 200 Stein Plaza Driveway, Los Angeles, California, USA, 90095. Yoshinaga, Patrick D. Marshall B Ketchum University, Southern California College of Optometry, 2575 Yorba Linda Boulevard, Fullerton, California, USA, 92831. Wykstra, Stephanie L. Innovations for Poverty Action, 101 Whitney Ave, New Haven, Connecticut, USA, 06510. Li, Tianjing. …	1469-493X	http://ovidsp.ovid.com/ovidweb.cgi?T=JS&CSC=Y&NEWS=N&PAGE=fulltext&D=prem&AN=32102114 http://openurl.bibsys.no/openurl?sid=OVID:medline&id=pmid:32102114&id=doi:10.1002%2F14651858.CD011019.pub3&issn=1361-6137&isbn=&volume=2&issue=&spage=CD011019&pages=CD011019&date=2020&title=Cochrane+Database+of+Systematic+Reviews&atitle=Telerehabilitation+for+people+with+low+vision.&aulast=Bittner&pid=%3Cauthor%…
Blair, Johnna and Abdullah, Saeed	2019	Understanding the Needs and Challenges of Using Conversational Agents for Deaf Older Adults	Conference Companion Publication of the 2019 on Computer Supported Cooperative Work and Social Computing			161–165	Association for Computing Machinery	Austin, TX, USA		https://doi.org/10.1145/3311957.3359487
Blake, Helen L. and McLeod, Sharynne	2018	The International Classification of Functioning, Disability and Health: Considering Individuals From a Perspective of Health and Wellness	Perspectives of the ASHA Special Interest Groups	3	17	69-77		School of Teacher Education, Charles Sturt University, Bathurst, New South Wales, Australia	2381-473X	http://search.ebscohost.com/login.aspx?direct=true&db=cin20&AN=134067304&site=ehost-live
Blake, K. V.	2017	Improving adherence to asthma medications: current knowledge and future perspectives	Current Opinion in Pulmonary Medicine	23	1	62-70		Blake, Kathryn V. Biomedical Research Department, Center for Pharmacogenomics and Translational Research, Nemours Children's Specialty Care, Jacksonville, Florida, USA.	1531-6971	http://ovidsp.ovid.com/ovidweb.cgi?T=JS&CSC=Y&NEWS=N&PAGE=fulltext&D=med14&AN=27755160 http://openurl.bibsys.no/openurl?sid=OVID:medline&id=pmid:27755160&id=doi:10.1097%2FMCP.0000000000000334&issn=1070-5287&isbn=&volume=23&issue=1&spage=62&pages=62-70&date=2017&title=Current+Opinion+in+Pulmonary+Medicine&atitle=Improving+adherence+to+asthma+medications%3A+current+knowledge+and+future+perspectives…
Blankenhagel, K. J.	2019	Identifying usability challenges of eHealth applications for people with mental disorders: Errors and design recommendations				91-100	Association for Computing Machinery	Faculty of Economics and Management, Technical University Berlin, Berlin, Germany	9781450361262 (ISBN)	https://www.scopus.com/inward/record.uri?eid=2-s2.0-85067852047&doi=10.1145%2f3329189.3329195&partnerID=40&md5=5aeba1a2ea94971dbd3b9763cab08502
Blattgerste, J. and Renner, P. and Pfeiffer, T. and Jacucci, G. and Paterno, F. and Rohs, M. and Santoro, C.	2019	Authorable augmented reality instructions for assistance and training in work environments					Association for Computing Machinery	University of Applied Sciences, Emden / Leer, Emden, Germany CITEC - Cluster of Excellence Cognitive Interaction Technology, Bielefeld, Germany	9781450376242 (ISBN)	https://www.scopus.com/inward/record.uri?eid=2-s2.0-85076804636&doi=10.1145%2f3365610.3365646&partnerID=40&md5=30315d9c6855ecd0ce2c9c7647a48380
Blazheska-Tabakovska, N. and Ristevski, B. and Savoska, S. and Bocevska, A.	2019	Learning management systems as platforms for increasing the digital and health literacy				33-37	Association for Computing Machinery	Faculty of Information and Communication Technologies - Bitola, St. Kliment Ohridski, University - Bitola ul. Partizanska bb 7000 Bitola, North Macedonia	9781450372565 (ISBN)	https://www.scopus.com/inward/record.uri?eid=2-s2.0-85076730027&doi=10.1145%2f3355166.3355176&partnerID=40&md5=525d16a85600982e0d5d3e514ba36a56
Blok, M. and van Ingen, E. and de Boer, A. H. and Slootman, M.	2020	The use of information and communication technologies by older people with cognitive impairments: from barriers to benefits	Computers in Human Behavior	104				VU Amsterdam, Department of Sociology, Netherlands National Foundation for the Elderly, Netherlands Netherlands Institute for Social Research (SCP), Netherlands	07475632 (ISSN)	https://www.scopus.com/inward/record.uri?eid=2-s2.0-85074017636&doi=10.1016%2fj.chb.2019.106173&partnerID=40&md5=1700c3aad152925385212757348019f2
Blomberg, K. and Wengstrom, Y. and Sundberg, K. and Browall, M. and Isaksson, A. K. and Nyman, M. H. and Langius-Eklof, A.	2016	Symptoms and self-care strategies during and six months after radiotherapy for prostate cancer - Scoping the perspectives of patients, professionals and literature	European Journal of Oncology Nursing	21		139-45		Blomberg, Karin. Faculty of Medicine and Health, School of Health and Medical Sciences, Orebro University, S-70182 Orebro, Sweden. Electronic address: karin.blomberg@oru.se. Wengstrom, Yvonne. Faculty of Medicine and Health, School of Health and Medical Sciences, Orebro University, S-70182 Orebro, Sweden; Department NVS, Section for Nursing, Karolinska Institutet, Stockholm, Sweden. Sundberg, Kay…	1532-2122	http://ovidsp.ovid.com/ovidweb.cgi?T=JS&CSC=Y&NEWS=N&PAGE=fulltext&D=med13&AN=26482003 http://openurl.bibsys.no/openurl?sid=OVID:medline&id=pmid:26482003&id=doi:10.1016%2Fj.ejon.2015.09.004&issn=1462-3889&isbn=&volume=21&issue=&spage=139&pages=139-45&date=2016&title=European+Journal+of+Oncology+Nursing&atitle=Symptoms+and+self-care+strategies+during+and+six+months+after+radiotherapy+for+prostate+…
Bloom, P. P. and Marx, M. and Wang, T. J. and Green, B. and Ha, J. and Bay, C. and Chung, R. T. and Richter, J. M.	2020	Attitudes towards digital health tools for outpatient cirrhosis management in patients with decompensated cirrhosis	BMJ Innovations	6	1	18-25		Gastroenterology, Massachusetts General Hospital, Boston, MA 02114, United States Medicine, Massachusetts General Hospital, Boston, MA, United States Center for Clinical Investigation, Brigham and Women's Hospital, Boston, MA, United States	20558074 (ISSN)	https://www.scopus.com/inward/record.uri?eid=2-s2.0-85078046554&doi=10.1136%2fbmjinnov-2019-000369&partnerID=40&md5=bbcbfef489c8a7fa01b59ace566508d9
Bloxham, S. and Barter, P. and Scragg, S. and Peers, C. and Jane, B. and Layden, J.	2016	Person-Centered, Physical Activity for Patients with Low Back Pain: Piloting Service Delivery	Healthcare	4	2	18		Bloxham, Saul. Department of Health Sciences, University of St Mark and St John, Plymouth PL11 8BH, UK. sbloxham@marjon.ac.uk. Barter, Phil. London Sport Institute, Middlesex University, London NW4 4BT, UK. p.barter@mdx.ac.uk. Scragg, Slafka. Plymouth Hospitals NHS Trust, Plymouth PL6 8DH, UK. slafka.scragg@nhs.net. Peers, Charles. Plymouth Community Back Pain Service, Stoke Surgery, Belmont Vill…	2227-9032	http://ovidsp.ovid.com/ovidweb.cgi?T=JS&CSC=Y&NEWS=N&PAGE=fulltext&D=prem2&AN=27417616 http://openurl.bibsys.no/openurl?sid=OVID:medline&id=pmid:27417616&id=doi:10.3390%2Fhealthcare4020028&issn=2227-9032&isbn=&volume=4&issue=2&spage=&pages=&date=2016&title=Healthcare&atitle=Person-Centered%2C+Physical+Activity+for+Patients+with+Low+Back+Pain%3A+Piloting+Service+Delivery.&aulast=Bloxham&pid=%3Caut…
Boateng, G. and Batsis, J. A. and Proctor, P. and Halter, R. and Kotz, D.	2018	GeriActive: Wearable App for Monitoring and Encouraging Physical Activity among Older Adults	International Conference On Wearable And Implantable Body Sensor Networks	2018		46-49		Boateng, George. Dartmouth College. Batsis, John A. Dartmouth College. Proctor, Patrick. Dartmouth College. Halter, Ryan. Dartmouth College. Kotz, David. Dartmouth College.	2376-8886	http://ovidsp.ovid.com/ovidweb.cgi?T=JS&CSC=Y&NEWS=N&PAGE=fulltext&D=prem2&AN=29750202 http://openurl.bibsys.no/openurl?sid=OVID:medline&id=pmid:29750202&id=doi:10.1109%2FBSN.2018.8329655&issn=2376-8886&isbn=&volume=2018&issue=&spage=46&pages=46-49&date=2018&title=International+Conference+On+Wearable+And+Implantable+Body+Sensor+Networks&atitle=GeriActive%3A+Wearable+App+for+Monitoring+and+Encoura…
Bobrow, Kirsten and Farmer, Andrew J. and Springer, David and Shanyinde, Milensu and Ly-Mee, Yu and Brennan, Thomas and Rayner, Brian and Namane, Mosedi and Steyn, Krisela and Tarassenko, Lionel and Levitt, Naomi and Yu, Ly-Mee	2016	Mobile Phone Text Messages to Support Treatment Adherence in Adults With High Blood Pressure (SMS-Text Adherence Support [StAR]): A Single-Blind, Randomized Trial	Circulation	133	6	592-600		Institute of Biomedical Engineering, Department of Engineering Science, University of Oxford, UK Nuffield Department of Primary Care Health Sciences, University of Oxford, UK Chronic Disease Initiative for Africa, Cape Town, South Africa Division of Diabetic Medicine and Endocrinology, Department of Medicine, University of Cape Town, South Africa Division of Nephrology and Hypertension, Groote Sc…	0009-7322	http://search.ebscohost.com/login.aspx?direct=true&db=cin20&AN=113122384&site=ehost-live
Bocevska, A. and Savoska, S. and Ristevski, B. and Blazheska-Tabakovska, N. and Nedelkovski, I. and Dimitrov, V. and Georgiev, V.	2019	A comparison of accessible e-learning projects for improving of digital health literacy		2464			CEUR-WS	Faculty of Information and Communication Technologies – Bitola, “St. Kliment Ohridski” University – Bitola, ul. Partizanska bb, Bitola, 7000, North Macedonia	16130073 (ISSN)
Boellstorff, T.	2019	The opportunity to contribute: disability and the digital entrepreneur	Information Communication and Society	22	4	474-490		Department of Anthropology, University of California—Irvine, Irvine, CA, United States	1369118X (ISSN)	https://www.scopus.com/inward/record.uri?eid=2-s2.0-85048775442&doi=10.1080%2f1369118X.2018.1472796&partnerID=40&md5=03ce65946ac7a5b1a778950ca063c407
Boger, J. and Eisapour, M. and Cao, S. and Domenicucci, L.	2018	Participatory design of a virtual reality exercise for people with mild cognitive impairment		2018			Association for Computing Machinery	University of Waterloo, Research Institute for Aging, Waterloo, ON, Canada University of Waterloo, Waterloo, ON, Canada Schlegel Villages, Hamilton, ON, Canada	9781450356206 (ISBN); 9781450356213 (ISBN)	https://www.scopus.com/inward/record.uri?eid=2-s2.0-85052019558&doi=10.1145%2f3170427.3174362&partnerID=40&md5=3bda5b171e0f2588df5ffcbebb135bd6
Bohorquez, J. and McKinney, J. and Keyser, L. and Sutherland, R. and Pulliam, S. J.	2020	Development of a wireless accelerometer-based Intravaginal device to detect pelvic floor motion for evaluation of pelvic floor dysfunction	Biomedical Microdevices	22	2	26		Bohorquez, Jose. Bold Type Consulting, Orlando, FL, USA. McKinney, Jessica. Renovia Inc., Boston, MA, USA. Keyser, Laura. Mama, LLC, Canton, MA, USA. lkeyser@themamas.world. Sutherland, Robin. Renovia Inc., Boston, MA, USA. Pulliam, Samantha J. Renovia Inc., Boston, MA, USA.	1572-8781	http://ovidsp.ovid.com/ovidweb.cgi?T=JS&CSC=Y&NEWS=N&PAGE=fulltext&D=prem&AN=32185505 http://openurl.bibsys.no/openurl?sid=OVID:medline&id=pmid:32185505&id=doi:10.1007%2Fs10544-020-00479-3&issn=1387-2176&isbn=&volume=22&issue=2&spage=26&pages=26&date=2020&title=Biomedical+Microdevices&atitle=Development+of+a+wireless+accelerometer-based+Intravaginal+device+to+detect+pelvic+floor+motion+for+evalua…
Boldu, Roger and Dancu, Alexandru and Matthies, Denys J.C. and Buddhika, Thisum and Siriwardhana, Shamane and Nanayakkara, Suranga	2018	FingerReader2.0: Designing and Evaluating a Wearable Finger-Worn Camera to Assist People with Visual Impairments while Shopping		2	3	Article 94				https://doi.org/10.1145/3264904
Bolic Baric, V. and Tegelstrom, V. and Ekblad, E. and Hemmingsson, H.	2015	Usability of RemindMe - An Interactive Web-Based Mobile Reminder Calendar: A Professional's Perspective	Studies in Health Technology & Informatics	217		247-54		Bolic Baric, V. Department of Social and Welfare Studies, Linkoping University, Norrkoping, Sweden. Tegelstrom, V. Department of Social and Welfare Studies, Linkoping University, Norrkoping, Sweden. Ekblad, E. Department of Rehabilitation and Department of Social and Welfare Studies, Linkoping University, Norrkoping, Sweden. Hemmingsson, H. Department of Social and Welfare Studies, Linkoping Univ…	1879-8365	http://ovidsp.ovid.com/ovidweb.cgi?T=JS&CSC=Y&NEWS=N&PAGE=fulltext&D=med12&AN=26294480 http://openurl.bibsys.no/openurl?sid=OVID:medline&id=pmid:26294480&id=doi:&issn=0926-9630&isbn=&volume=217&issue=&spage=247&pages=247-54&date=2015&title=Studies+in+Health+Technology+%26+Informatics&atitle=Usability+of+RemindMe+-+An+Interactive+Web-Based+Mobile+Reminder+Calendar%3A+A+Professional%27s+Perspective…
Bolle, S. and Romijn, G. and Smets, E. M. and Loos, E. F. and Kunneman, M. and van Weert, J. C.	2016	Older Cancer Patients' User Experiences With Web-Based Health Information Tools: A Think-Aloud Study	Journal of Medical Internet Research	18	7	e208		Bolle, Sifra. Amsterdam School of Communication Research/ ASCoR, Department of Communication Science, University of Amsterdam, Amsterdam, Netherlands. S.Bolle@uva.nl.	1438-8871	http://ovidsp.ovid.com/ovidweb.cgi?T=JS&CSC=Y&NEWS=N&PAGE=fulltext&D=med13&AN=27457709 http://openurl.bibsys.no/openurl?sid=OVID:medline&id=pmid:27457709&id=doi:10.2196%2Fjmir.5618&issn=1438-8871&isbn=&volume=18&issue=7&spage=e208&pages=e208&date=2016&title=Journal+of+Medical+Internet+Research&atitle=Older+Cancer+Patients%27+User+Experiences+With+Web-Based+Health+Information+Tools%3A+A+Think-Alou…
Bollen, Caroline J.M. and Wezel, Richard J.A. van and Gerven, Marcel A. J. van and Güçlütürk, Yağmur	2019	Emotion Recognition with Simulated Phosphene Vision	Proceedings of the 2nd Workshop on Multimedia for Accessible Human Computer Interfaces			1–8	Association for Computing Machinery	Nice, France		https://doi.org/10.1145/3347319.3356836
Bolster, N. M. and Giardini, M. E. and Bastawrous, A.	2015	The Diabetic Retinopathy Screening Workflow: Potential for Smartphone Imaging	Journal of Diabetes Science & Technology	10	2	318-24		Bolster, Nigel M. Department of Biomedical Engineering, University of Strathclyde, Glasgow, UK nigel.bolster@strath.ac.uk. Giardini, Mario E. Department of Biomedical Engineering, University of Strathclyde, Glasgow, UK. Bastawrous, Andrew. International Centre for Eye Health (ICEH), Clinical Research Department, Faculty of Infectious & Tropical Diseases, London School of Hygiene & Tropical Medici…	1932-2968	http://ovidsp.ovid.com/ovidweb.cgi?T=JS&CSC=Y&NEWS=N&PAGE=fulltext&D=med12&AN=26596630 http://openurl.bibsys.no/openurl?sid=OVID:medline&id=pmid:26596630&id=doi:10.1177%2F1932296815617969&issn=1932-2968&isbn=&volume=10&issue=2&spage=318&pages=318-24&date=2015&title=Journal+of+Diabetes+Science+%26+Technology&atitle=The+Diabetic+Retinopathy+Screening+Workflow%3A+Potential+for+Smartphone+Imaging.&au…
Bolt, S. and Eadie, T. and Yorkston, K. and Baylor, C. and Amtmann, D.	2016	Variables associated with communicative participation after head and neck cancer	JAMA Otolaryngology - Head and Neck Surgery	142	12	1145-1151		Department of Speech and Hearing Sciences, University of Washington, Seattle, PO Box 354875, Seattle, WA 98105, United States Department of Otolaryngology-Head and Neck Surgery, University of Washington, Seattle, United States Department of Rehabilitation Medicine, University of Washington, Seattle, United States	21686181 (ISSN)	https://www.scopus.com/inward/record.uri?eid=2-s2.0-85011423351&doi=10.1001%2fjamaoto.2016.1198&partnerID=40&md5=d98322ea82cfe46a6db6690e79b5d746
Boman, I. L. and Bartfai, A.	2015	The first step in using a robot in brain injury rehabilitation: patients' and health-care professionals' perspective	Disability & Rehabilitation Assistive Technology	10	5	365-70		Boman, Inga-Lill. Department of Rehabilitation Medicine and.	1748-3115	http://ovidsp.ovid.com/ovidweb.cgi?T=JS&CSC=Y&NEWS=N&PAGE=fulltext&D=med12&AN=24766268 http://openurl.bibsys.no/openurl?sid=OVID:medline&id=pmid:24766268&id=doi:10.3109%2F17483107.2014.913712&issn=1748-3107&isbn=&volume=10&issue=5&spage=365&pages=365-70&date=2015&title=Disability+%26+Rehabilitation+Assistive+Technology&atitle=The+first+step+in+using+a+robot+in+brain+injury+rehabilitation%3A+patie…
Boman, I. L. and Persson, A. C. and Bartfai, A.	2016	First steps in designing an all-in-one ICT-based device for persons with cognitive impairment: evaluation of the first mock-up	BMC Geriatrics	16		61		Boman, Inga-Lill. University Department of Rehabilitation Medicine, Danderyd Hospital, S-182 88, Stockholm, Sweden. inga-lill.boman@ds.se. Boman, Inga-Lill. Department of Clinical Sciences, Karolinska Institutet, Danderyd Hospital, S-182 88, Stockholm, Sweden. inga-lill.boman@ds.se. Persson, Ann-Christine. University Department of Rehabilitation Medicine, Danderyd Hospital, S-182 88, Stockholm, S…	1471-2318	http://ovidsp.ovid.com/ovidweb.cgi?T=JS&CSC=Y&NEWS=N&PAGE=fulltext&D=med13&AN=26951709 http://openurl.bibsys.no/openurl?sid=OVID:medline&id=pmid:26951709&id=doi:10.1186%2Fs12877-016-0238-x&issn=1471-2318&isbn=&volume=16&issue=1&spage=61&pages=61&date=2016&title=BMC+Geriatrics&atitle=First+steps+in+designing+an+all-in-one+ICT-based+device+for+persons+with+cognitive+impairment%3A+evaluation+of+the+…
Bona, S. and Donvito, G. and Cozza, F. and Malberti, I. and Vaccari, P. and Lizio, A. and Greco, L. and Carraro, E. and Sansone, V. A. and Lunetta, C.	2019	The development of an augmented reality device for the autonomous management of the electric bed and the electric wheelchair for patients with amyotrophic lateral sclerosis: a pilot study	Disability & Rehabilitation Assistive Technology			2021-07-01		Bona, Stefania. NEuroMuscular Omnicentre (NEMO), Fondazione Serena Onlus, Milan, Italy. Donvito, Giordana. NEuroMuscular Omnicentre (NEMO), Fondazione Serena Onlus, Milan, Italy. Cozza, Federica. NEuroMuscular Omnicentre (NEMO), Fondazione Serena Onlus, Milan, Italy. Cozza, Federica. Department of Materials Science and COMiB Research Centre, University of Milano-Bicocca, Milan, Italy. Malberti, I…	1748-3115	http://ovidsp.ovid.com/ovidweb.cgi?T=JS&CSC=Y&NEWS=N&PAGE=fulltext&D=medp&AN=31686552 http://openurl.bibsys.no/openurl?sid=OVID:medline&id=pmid:31686552&id=doi:10.1080%2F17483107.2019.1683237&issn=1748-3107&isbn=&volume=&issue=&spage=1&pages=1-7&date=2019&title=Disability+%26+Rehabilitation+Assistive+Technology&atitle=The+development+of+an+augmented+reality+device+for+the+autonomous+management+of…
Bonani, Mayara and Oliveira, Raquel and Correia, Filipa and Rodrigues, André and Guerreiro, Tiago and Paiva, Ana	2018	What My Eyes Can’t See, A Robot Can Show Me: Exploring the Collaboration Between Blind People and Robots	Proceedings of the 20th International ACM SIGACCESS Conference on Computers and Accessibility			15–27	Association for Computing Machinery	Galway, Ireland		https://doi.org/10.1145/3234695.3239330
Bonarini, Andrea and Clasadonte, Francesco and Garzotto, Franca and Gelsomini, Mirko and Romero, Maximiliano	2016	Playful interaction with Teo, a Mobile Robot for Children with Neurodevelopmental Disorders	Proceedings of the 7th International Conference on Software Development and Technologies for Enhancing Accessibility and Fighting Info-exclusion			223–231	Association for Computing Machinery	Vila Real, Portugal		https://doi.org/10.1145/3019943.3019976
Bonet-Codina, N. and Von Barnekow, A. and Tost, D. and Alghazzawi, D. M. and Fardoun, H. M. and Penichet, V. M. R. and Gamito, P.	2015	IntegraGame: A real-life inspired serious game for social and professional training of people with intellectual disability		1		2013-10-01	Association for Computing Machinery	Research Center for Biomedical Engineering, Technical University of Catalonia, Barcelona, Spain	9781450338981 (ISBN)	https://www.scopus.com/inward/record.uri?eid=2-s2.0-84959287257&doi=10.1145%2f2838944.2838947&partnerID=40&md5=f4098730d5a871d5f8708d3b8a9c29b8
Bonet, Lucia and Llacer, Blanca and Arce, David and Blanquer, Ignacio and Hernandez, Miguel and Cañete, Carlos and Sanjuán, Julio	2019	T59. FILLING THE GAP BETWEEN RESEARCH AND CLINICAL PRACTICE: A NEW APP FOR PATIENTS WITH FIRST EPISODE OF PSYCHOSIS...2019 Congress of the Schizophrenia International Research Society, 10-14 April 2019, Orlando, Florida	Schizophrenia Bulletin	45		S226-S226		University of Valencia CIBERSAM, Valencia Universidad Politecnica de Valencia Clinic Hospital Valencia, CIBERSAM Clinic Hospital, Valencia INCLIVA,CIBERSAM Research Institute of Clinic University Hospital of Valencia (INCLIVA), Center for Networking Biomedical Research in Mental Health (CIBERSAM), Clinic University Hospital, University of Valencia School of Medicine	0586-7614	http://search.ebscohost.com/login.aspx?direct=true&db=cin20&AN=136074692&site=ehost-live
Bonn, S. E. and Löf, M. and Östenson, C. G. and Trolle Lagerros, Y.	2019	App-technology to improve lifestyle behaviors among working adults - The Health Integrator study, a randomized controlled trial	BMC Public Health	19	1			Clinical Epidemiology Division, Department of Medicine (Solna), Karolinska Institutet, Eugeniahemmet T2, Stockholm, 171 76, Sweden Department of Biosciences and Nutrition, Karolinska Institutet, Stockholm, Sweden Department of Medical and Health Sciences, Linköping University, Linköping, Sweden Department of Molecular Medicine and Surgery, Endocrine and Diabetes Unit, Karolinska Institutet, Karol…	14712458 (ISSN)	https://www.scopus.com/inward/record.uri?eid=2-s2.0-85062618856&doi=10.1186%2fs12889-019-6595-6&partnerID=40&md5=ab42e45b0d01af228f3c478cdb9ce162
Bonnici, L. J. and Maatta, S. L. and Brodsky, J. and Steele, J. E.	2015	Second national accessibility survey: librarians, patrons, and disabilities	New Library World	116	9	503-516		College of Communication and Information Sciences, University Of Alabama, Tuscaloosa, AL, United States School of Library & Information Science, Wayne State University, Detroit, MI, United States	03074803 (ISSN)	https://www.scopus.com/inward/record.uri?eid=2-s2.0-84940906802&doi=10.1108%2fNLW-03-2015-0021&partnerID=40&md5=05d219ee54bad55dfe42ccaa6074c8f3
Boone, Anna E. and Wolf, Timothy J. and Engsberg, Jack R.	2019	Combining Virtual Reality Motor Rehabilitation With Cognitive Strategy Use in Chronic Stroke	American Journal of Occupational Therapy	73	4	2021-09-01		Assistant Professor, Department of Occupational Therapy, University of Missouri--Columbia Department Chair and Associate Professor, Department of Occupational Therapy, University of Missouri--Columbia Retired Professor, Program in Occupational Therapy, School of Medicine, Washington University in St. Louis, St. Louis, MO	0272-9490	http://search.ebscohost.com/login.aspx?direct=true&db=cin20&AN=137576882&site=ehost-live
Boot, F. H. and Owuor, J. and Dinsmore, J. and MacLachlan, M.	2018	Access to assistive technology for people with intellectual disabilities: a systematic review to identify barriers and facilitators	Journal of Intellectual Disability Research	62	10	900-921		Boot, F H. Assisting Living & Learning (ALL) Institute, Department of Psychology, Maynooth University, Maynooth, Ireland. Boot, F H. Centre for Global Health, School of Psychology, Trinity College Dublin, Dublin, Ireland. Owuor, J. Assisting Living & Learning (ALL) Institute, Department of Psychology, Maynooth University, Maynooth, Ireland. Owuor, J. Centre for Global Health, School of Psychology…	1365-2788	http://ovidsp.ovid.com/ovidweb.cgi?T=JS&CSC=Y&NEWS=N&PAGE=fulltext&D=med15&AN=29992653 http://openurl.bibsys.no/openurl?sid=OVID:medline&id=pmid:29992653&id=doi:10.1111%2Fjir.12532&issn=0964-2633&isbn=&volume=62&issue=10&spage=900&pages=900-921&date=2018&title=Journal+of+Intellectual+Disability+Research&atitle=Access+to+assistive+technology+for+people+with+intellectual+disabilities%3A+a+systemati…
Borah, Pranjal Protim and Panigrahi, Ayaskant and Sorathia, Keyur	2020	TMOVE: Multimodal Feedback Actuator for Non-visual Exploration of Virtual Lines	Proceedings of the Fourteenth International Conference on Tangible, Embedded, and Embodied Interaction			603–610	Association for Computing Machinery	Sydney NSW, Australia		https://doi.org/10.1145/3374920.3374994
Borah, Pranjal Protim and Sorathia, Keyur	2019	Direct observation of tactile geometric drawing by visually impaired and blind students	Proceedings of the 10th Indian Conference on Human-Computer Interaction			Article 11	Association for Computing Machinery	Hyderabad, India		https://doi.org/10.1145/3364183.3364185
Borchard, L. and Biondo, M. and Kutay, S. and Morck, D. and Weiss, A. P.	2015	Making journals accessible front & back: Examining open journal systems at CSU northridge	OCLC Systems and Services	31	1	35-50		Oviatt Library, California State University, Northridge, Los Angeles, CA, United States	1065075X (ISSN)	https://www.scopus.com/inward/record.uri?eid=2-s2.0-84921799089&doi=10.1108%2fOCLC-02-2014-0013&partnerID=40&md5=a7e555c99cd4cfdbe7f2f7fa99afd8bf
Borchert, Kathrin and Hirth, Matthias and Zinner, Thomas and Göritz, Anja	2017	Designing a Survey Tool for Monitoring Enterprise QoE	Proceedings of the Workshop on QoE-based Analysis and Management of Data Communication Networks			37–42	Association for Computing Machinery	Los Angeles, CA, USA		https://doi.org/10.1145/3098603.3098610
Bordley, J. and Sakata, K. K. and Bierman, J. and McGrath, K. and Mulanax, A. and Nguyen, L. and Mohan, V. and Gold, J. A.	2018	Use of a Novel, Electronic Health Record-Centered, Interprofessional ICU Rounding Simulation to Understand Latent Safety Issues	Critical Care Medicine	46	10	1570-1576		Bordley, James. Division of Pulmonary and Critical Care Medicine, Department of Medicine, Oregon Health and Science University, Portland, OR. Sakata, Knewton K. Division of Pulmonary and Critical Care Medicine, Department of Medicine, Oregon Health and Science University, Portland, OR. Bierman, Jesse. Department of Pharmacy, Oregon Health and Science University, Portland, OR. McGrath, Karess. Div…	1530-0293	http://ovidsp.ovid.com/ovidweb.cgi?T=JS&CSC=Y&NEWS=N&PAGE=fulltext&D=med15&AN=29957710 http://openurl.bibsys.no/openurl?sid=OVID:medline&id=pmid:29957710&id=doi:10.1097%2FCCM.0000000000003302&issn=0090-3493&isbn=&volume=46&issue=10&spage=1570&pages=1570-1576&date=2018&title=Critical+Care+Medicine&atitle=Use+of+a+Novel%2C+Electronic+Health+Record-Centered%2C+Interprofessional+ICU+Rounding+Simulati…
Borg, S. and Agius, M. and Agius, L. and Sik-Lanyi, C. and Cudd, P. and Miesenberger, K. and Hoogerwerf, E. J.	2015	A User and Their Family's Perspective of the Use of a Low-Tech Vs A High-Tech AAC System	Stud. Health Technol. Informatics	217		811-818	IOS Press	Access to Communication and Technology Unit, Services Department, Ministry of Education and Employment, Fra Pace Gaetano Forno Road, Hamrun, Malta	09269630 (ISSN); 9781614995654 (ISBN)	https://www.scopus.com/inward/record.uri?eid=2-s2.0-84951964035&doi=10.3233%2f978-1-61499-566-1-811&partnerID=40&md5=79c1cedf3ba211488fa4be18567f5637
Borges, W. F. and Mendes, E. G.	2018	Usability of assistive technology applications by people with low vision	Revista Brasileira de Educacao Especial	24	4	477-494		Universidade Federal de São Carlos, Universidade Federal de Goiás-Regional Catalão, São Carlos, SP, Brazil Department of Psychology, Universidade Federal de São Carlos, CNPq Research Group: Formação de Recursos Humanos em Educação Especial, Training of Human Resources in Special Education, São Carlos, SP, Brazil	14136538 (ISSN)	https://www.scopus.com/inward/record.uri?eid=2-s2.0-85061615148&doi=10.1590%2fS1413-65382418000500002&partnerID=40&md5=0a8bbb676864a78d176a6d06a65f1884
Borgmann-Staudt, A. and Kunstreich, M. and Schilling, R. and Balcerek, M. and Dirksen, U. and Cario, H. and Kepakova, K. and Klco-Brosius, S. and Korte, E. and Kruseova, J. and Lackner, H. and Langer, T. and Roslan, K. M. and Stefanowicz, J. and Straus, G. and Byrne, J. and PanCareLife	2019	Fertility knowledge and associated empowerment following an educational intervention for adolescent cancer patients	Psycho-Oncology	28	11	2218-2225		Borgmann-Staudt, Anja. Charite-Universitatsmedizin Berlin, Berlin, Germany. Kunstreich, Marina. Department of Paediatric Oncology, Haematology and Immunology, Medical Faculty, Heinrich-Heine-University of Dusseldorf, Dusseldorf, Germany. Schilling, Ralph. Charite-Universitatsmedizin Berlin, Berlin, Germany. Balcerek, Magdalena. Charite-Universitatsmedizin Berlin, Berlin, Germany. Balcerek, Magdal…	1099-1611	http://ovidsp.ovid.com/ovidweb.cgi?T=JS&CSC=Y&NEWS=N&PAGE=fulltext&D=prem&AN=31442341 http://openurl.bibsys.no/openurl?sid=OVID:medline&id=pmid:31442341&id=doi:10.1002%2Fpon.5210&issn=1057-9249&isbn=&volume=28&issue=11&spage=2218&pages=2218-2225&date=2019&title=Psycho-Oncology&atitle=Fertility+knowledge+and+associated+empowerment+following+an+educational+intervention+for+adolescent+cancer+patient…
Boripuntakul, S. and Kamnardsiri, T. and Saksrisataporn, K. and Pivec, M. and Grundler, J.	2017	Framework of an interactive game-based balance training system for improving standing balance using the kinect sensor				22-28	Academic Conferences and Publishing International Limited	Department of Physical Therapy, Faculty of Assoct. Medical Sciences, Chiang Mai University, Thailand Department of Animation, College of Arts, Media and Technology, Chiang Mai University, Thailand	9781911218562 (ISBN)	https://www.scopus.com/inward/record.uri?eid=2-s2.0-85036463210&partnerID=40&md5=b68c24a5e3fb9055e11a281ef1ac83ef
Börjesson, Peter and Barendregt, Wolmet and Eriksson, Eva and Torgersson, Olof	2015	Designing technology for and with developmentally diverse children: a systematic literature review	Proceedings of the 14th International Conference on Interaction Design and Children			79–88	Association for Computing Machinery	Boston, Massachusetts		https://doi.org/10.1145/2771839.2771848
Bornbaum, C. C. and Day, A. M. and Izaryk, K. and Morrison, S. J. and Ravenek, M. J. and Sleeth, L. E. and Skarakis-Doyle, E.	2015	Exploring use of the ICF in health education	Disability & Rehabilitation	37	2	179-86		Bornbaum, Catherine C. Rehabilitation Sciences, Graduate Program in Health & Rehabilitation Sciences and.	1464-5165	http://ovidsp.ovid.com/ovidweb.cgi?T=JS&CSC=Y&NEWS=N&PAGE=fulltext&D=med12&AN=24754598 http://openurl.bibsys.no/openurl?sid=OVID:medline&id=pmid:24754598&id=doi:10.3109%2F09638288.2014.910558&issn=0963-8288&isbn=&volume=37&issue=2&spage=179&pages=179-86&date=2015&title=Disability+%26+Rehabilitation&atitle=Exploring+use+of+the+ICF+in+health+education.&aulast=Bornbaum&pid=%3Cauthor%3EBornbaum+CC%3C…
Borries, T. M. and Dunbar, A. and Bhukhen, A. and Rismany, J. and Kilham, J. and Feinn, R. and Meehan, T. P., Sr.	2019	The impact of telemedicine on patient self-management processes and clinical outcomes for patients with Types I or II Diabetes Mellitus in the United States: A scoping review	Diabetes & Metabolic Syndrome	13	2	1353-1357		Borries, Trevor M. Quinnipiac University Frank H. Netter MD School of Medicine, North Haven, CT, USA. Electronic address: Trevor.Borries@quinnipiac.edu. Dunbar, Ashley. Quinnipiac University Frank H. Netter MD School of Medicine, North Haven, CT, USA. Electronic address: Ashley.Dunbar@quinnipiac.edu. Bhukhen, Arti. Quinnipiac University Frank H. Netter MD School of Medicine, North Haven, CT, USA.…	1878-0334	http://ovidsp.ovid.com/ovidweb.cgi?T=JS&CSC=Y&NEWS=N&PAGE=fulltext&D=medl&AN=31336491 http://openurl.bibsys.no/openurl?sid=OVID:medline&id=pmid:31336491&id=doi:10.1016%2Fj.dsx.2019.02.014&issn=1871-4021&isbn=&volume=13&issue=2&spage=1353&pages=1353-1357&date=2019&title=Diabetes+%26+Metabolic+Syndrome&atitle=The+impact+of+telemedicine+on+patient+self-management+processes+and+clinical+outcomes+for+…
Bortone, I. and Leonardis, D. and Mastronicola, N. and Crecchi, A. and Bonfiglio, L. and Procopio, C. and Solazzi, M. and Frisoli, A.	2018	Wearable Haptics and Immersive Virtual Reality Rehabilitation Training in Children With Neuromotor Impairments	IEEE Transactions on Neural Systems & Rehabilitation Engineering	26	7	1469-1478			1558-0210	http://ovidsp.ovid.com/ovidweb.cgi?T=JS&CSC=Y&NEWS=N&PAGE=fulltext&D=med15&AN=29985156 http://openurl.bibsys.no/openurl?sid=OVID:medline&id=pmid:29985156&id=doi:10.1109%2FTNSRE.2018.2846814&issn=1534-4320&isbn=&volume=26&issue=7&spage=1469&pages=1469-1478&date=2018&title=IEEE+Transactions+on+Neural+Systems+%26+Rehabilitation+Engineering&atitle=Wearable+Haptics+and+Immersive+Virtual+Reality+Rehabi…
Bosak, D. L. and Jarvis, J. M. and Khetani, M. A.	2019	Caregiver creation of participation-focused care plans using Participation and Environment Measure Plus (PEM+), an electronic health tool for family-centred care	Child: Care, Health & Development	45	6	791-798		Bosak, Dianna L. Department of Occupational Therapy, University of Illinois at Chicago, Chicago, Illinois. Jarvis, Jessica M. Department of Occupational Therapy, University of Illinois at Chicago, Chicago, Illinois. Jarvis, Jessica M. Department of Physical Medicine and Rehabilitation, University of Pittsburgh, Pittsburgh, PA. Khetani, Mary A. Department of Occupational Therapy, University of Ill…	1365-2214	http://ovidsp.ovid.com/ovidweb.cgi?T=JS&CSC=Y&NEWS=N&PAGE=fulltext&D=prem&AN=31313843 http://openurl.bibsys.no/openurl?sid=OVID:medline&id=pmid:31313843&id=doi:10.1111%2Fcch.12709&issn=0305-1862&isbn=&volume=45&issue=6&spage=791&pages=791-798&date=2019&title=Child%3A+Care%2C+Health+%26+Development&atitle=Caregiver+creation+of+participation-focused+care+plans+using+Participation+and+Environment+Me…
Bose, P. and Karsan, N. and Goadsby, P. J.	2018	The Migraine Postdrome	CONTINUUM Lifelong Learning in Neurology	24	4	1023-1031		Headache Group, Department of Basic and Clinical Neuroscience, Institute of Psychiatry, Psychology, and Neuroscience, National Institute for Health, Research and Wellcome Trust, King's Clinical Research Facility, King's College London, London, United Kingdom National Institute for Health Research, Wellcome Trust Foundation Building, King's College Hospital, London, SE5 9PJ, United Kingdom	10802371 (ISSN)	https://www.scopus.com/inward/record.uri?eid=2-s2.0-85051127312&doi=10.1212%2fCON.0000000000000626&partnerID=40&md5=1f62691db173ad29dbd7d830ea05adaf
Bossey, A.	2020	Accessibility all areas? UK live music industry perceptions of current practice and Information and Communication Technology improvements to accessibility for music festival attendees who are deaf or disabled	International Journal of Event and Festival Management	11	1	2025-06-01		School of Entrepreneurship, Falmouth University, Falmouth, United Kingdom	17582954 (ISSN)	https://www.scopus.com/inward/record.uri?eid=2-s2.0-85079811524&doi=10.1108%2fIJEFM-03-2019-0022&partnerID=40&md5=fb58dc3473ec793d61434771a5bf6c63
Boster, Jamie B. and McCarthy, John W.	2018	Designing augmentative and alternative communication applications: the results of focus groups with speech-language pathologists and parents of children with autism spectrum disorder	Disability & Rehabilitation: Assistive Technology	13	4	353-365		Department of Communication Sciences and Disorders, Ohio University, Athens, OH, USA	1748-3107	http://search.ebscohost.com/login.aspx?direct=true&db=cin20&AN=128358188&site=ehost-live
Bott, N. and Kumar, S. and Krebs, C. and Glenn, J. M. and Madero, E. N. and Juusola, J. L.	2018	A Remote Intervention to Prevent or Delay Cognitive Impairment in Older Adults: Design, Recruitment, and Baseline Characteristics of the Virtual Cognitive Health (VC Health) Study	JMIR Research Protocols	7	8	e11368		Bott, Nicholas. Department of Medicine, School of Medicine, Stanford University, Stanford, CA, United States. Bott, Nicholas. Neurotrack Technologies, Inc, Redwood City, CA, United States. Kumar, Shefali. Evidation Health, San Mateo, CA, United States. Krebs, Caitlyn. Neurotrack Technologies, Inc, Redwood City, CA, United States. Glenn, Jordan M. Neurotrack Technologies, Inc, Redwood City, CA, Un…	1929-0748	http://ovidsp.ovid.com/ovidweb.cgi?T=JS&CSC=Y&NEWS=N&PAGE=fulltext&D=prem&AN=30104186 http://openurl.bibsys.no/openurl?sid=OVID:medline&id=pmid:30104186&id=doi:10.2196%2F11368&issn=1929-0748&isbn=&volume=7&issue=8&spage=e11368&pages=e11368&date=2018&title=JMIR+Research+Protocols&atitle=A+Remote+Intervention+to+Prevent+or+Delay+Cognitive+Impairment+in+Older+Adults%3A+Design%2C+Recruitment%2C+and+B…
Boudreau, F. and Walthouwer, M. J. and de Vries, H. and Dagenais, G. R. and Turbide, G. and Bourlaud, A. S. and Moreau, M. and Cote, J. and Poirier, P.	2015	Rationale, design and baseline characteristics of a randomized controlled trial of a web-based computer-tailored physical activity intervention for adults from Quebec City	BMC Public Health	15		1038		Boudreau, Francois. Departement des sciences infirmieres, Universite du Quebec a Trois-Rivieres, 3351, boul. des Forges, P.O. Box 500, Trois-Rivieres, Qc, G9A 5H7, Canada. francois.boudreau@uqtr.ca. Walthouwer, Michel Jean Louis. Department of Health Promotion, School for Public Health and Primary Care (CAPHRI), Maastricht University, Maastricht, Netherlands. de Vries, Hein. Department of Health …	1471-2458	http://ovidsp.ovid.com/ovidweb.cgi?T=JS&CSC=Y&NEWS=N&PAGE=fulltext&D=med12&AN=26453041 http://openurl.bibsys.no/openurl?sid=OVID:medline&id=pmid:26453041&id=doi:10.1186%2Fs12889-015-2364-3&issn=1471-2458&isbn=&volume=15&issue=1&spage=1038&pages=1038&date=2015&title=BMC+Public+Health&atitle=Rationale%2C+design+and+baseline+characteristics+of+a+randomized+controlled+trial+of+a+web-based+computer-ta…
Boulos, D. and Morand, E. and Foo, M. and Trivedi, J. D. and Lai, R. and Huntersmith, R. and Zhang, K. and Stark, C. B. and Le, S.	2018	Acceptability of opt-out consent in a hospital patient population	Internal Medicine Journal	48	1	84-87		Department of General Medicine, Monash Health, Melbourne, VIC, Australia Clinical Informatics, Monash Health, Melbourne, VIC, Australia School of Clinical Sciences, Monash University, Melbourne, VIC, Australia	14440903 (ISSN)	https://www.scopus.com/inward/record.uri?eid=2-s2.0-85040067854&doi=10.1111%2fimj.13666&partnerID=40&md5=86dc80123d22a6593095db6ed694f751
Boulton, E. and Hawley-Hague, H. and French, D. P. and Mellone, S. and Zacchi, A. and Clemson, L. and Vereijken, B. and Todd, C.	2019	Implementing behaviour change theory and techniques to increase physical activity and prevent functional decline among adults aged 61-70: The PreventIT project	Progress in Cardiovascular Diseases	62	2	147-156		Boulton, Elisabeth. School of Health Sciences, University of Manchester, Manchester Academic Health, Science Centre, Manchester, UK. Electronic address: elisabeth.boulton@manchester.ac.uk. Hawley-Hague, Helen. School of Health Sciences, University of Manchester, Manchester Academic Health, Science Centre, Manchester, UK. French, David P. School of Health Sciences, University of Manchester, Manche…	1873-1740	http://ovidsp.ovid.com/ovidweb.cgi?T=JS&CSC=Y&NEWS=N&PAGE=fulltext&D=med16&AN=30685469 http://openurl.bibsys.no/openurl?sid=OVID:medline&id=pmid:30685469&id=doi:10.1016%2Fj.pcad.2019.01.003&issn=0033-0620&isbn=&volume=62&issue=2&spage=147&pages=147-156&date=2019&title=Progress+in+Cardiovascular+Diseases&atitle=Implementing+behaviour+change+theory+and+techniques+to+increase+physical+activity+and+p…
Bourdot, P. and De Paolis, L. T.	2019	6th International Conference on Augmented Reality, Virtual Reality and Computer Graphics, SALENTO AVR 2019	Lect. Notes Comput. Sci.	11613			Springer Verlag		03029743 (ISSN); 9783030259648 (ISBN)	https://www.scopus.com/inward/record.uri?eid=2-s2.0-85070737193&partnerID=40&md5=dc923075ef60dcc114a97811dcf59654
Bourke, T. C. and Lowrey, C. R. and Dukelow, S. P. and Bagg, S. D. and Norman, K. E. and Scott, S. H.	2016	A robot-based behavioural task to quantify impairments in rapid motor decisions and actions after stroke	Journal of NeuroEngineering and Rehabilitation	13	1	2013-01-01		Centre for Neuroscience Studies, Queen's University, Kingston, ON, Canada Department of Physical Medicine and Rehabilitation, Queen's University, Kingston, ON, Canada School of Rehabilitation Therapy, Queen's University, Kingston, ON, Canada Department of Biomedical and Molecular Sciences, Queen's University, Kingston, ON, Canada Department of Clinical Neurosciences, Hotchkiss Brain Institute, Un…	17430003 (ISSN)	https://www.scopus.com/inward/record.uri?eid=2-s2.0-84991289679&doi=10.1186%2fs12984-016-0201-2&partnerID=40&md5=723f07f3b8943deae63836d240a99bd4
Bourne, S. and Devos, R. and North, M. and Chauhan, A. and Green, B. and Brown, T. and Cornelius, V. and Wilkinson, T.	2017	Online versus face-to-face pulmonary rehabilitation for patients with chronic obstructive pulmonary disease: Randomised controlled trial	BMJ Open	7	7			Portsmouth Hospitals NHS Trust, Portsmouth, United Kingdom MyMHealth Ltd Bournemouth, United Kingdom Imperial College, London, United Kingdom Clinical and Experimental Sciences, Faculty of Medicine, University of Southampton, Southampton, United Kingdom	20446055 (ISSN)	https://www.scopus.com/inward/record.uri?eid=2-s2.0-85025093307&doi=10.1136%2fbmjopen-2016-014580&partnerID=40&md5=921bc35382be8288fafc72efd3fd658c
Bouskill, Kathryn and Smith-Morris, Carolyn and Bresnick, George and Cuadros, Jorge and Pedersen, Elin Rønby	2018	Blind spots in telemedicine: a qualitative study of staff workarounds to resolve gaps in diabetes management	BMC Health Services Research	18	1	N.PAG-N.PAG		RAND Corporation 1776 Main Street 90407 Santa Monica CA USA Department of Anthropology Southern Methodist University Dallas TX USA Department of Optometry and Vision Science University of California Berkeley California USA Google Research, Google LLC Mountain View California USA	1472-6963	http://search.ebscohost.com/login.aspx?direct=true&db=cin20&AN=131122545&site=ehost-live
Bouteraa, Y. and Abdallah, I. B. and Elmogy, A. M.	2019	Training of Hand Rehabilitation Using Low Cost Exoskeleton and Vision-Based Game Interface	Journal of Intelligent and Robotic Systems: Theory and Applications	96	1	31-47		Prince Sattam Bin Abdulaziz University, Al Kharj, Saudi Arabia Digital Research Center of Sfax, CEM Lab-ENIS, University of Sfax, Sfax, Tunisia Faculty of Engineering, Tanta University, Tanta, Egypt	09210296 (ISSN)	https://www.scopus.com/inward/record.uri?eid=2-s2.0-85059704547&doi=10.1007%2fs10846-018-0966-6&partnerID=40&md5=8047133d63d02e0d37372cd66c5d2e26
Bouzid, Y. and Khenissi, M. A. and Jemni, M.	2016	Designing a game generator as an educational technology for the deaf learners					Institute of Electrical and Electronics Engineers Inc.	Research Laboratory of Technologies of Information and Communication and Electrical Engineering, University of Tunis, Tunisia	9781467387491 (ISBN)	https://www.scopus.com/inward/record.uri?eid=2-s2.0-84988363509&doi=10.1109%2fICTA.2015.7426914&partnerID=40&md5=2071f672d64e11aba615f24edca4f4f5
Bove, R. M. and Rush, G. and Zhao, C. and Rowles, W. and Garcha, P. and Morrissey, J. and Schembri, A. and Alailima, T. and Langdon, D. and Possin, K. and Gazzaley, A. and Feinstein, A. and Anguera, J.	2019	A Videogame-Based Digital Therapeutic to Improve Processing Speed in People with Multiple Sclerosis: A Feasibility Study	Neurology & Therapy	8	1	135-145		Bove, Riley M. Department of Neurology, Weill Institute for the Neurosciences, University of California, San Francisco, USA. Riley.bove@ucsf.edu. Rush, Gillian. Department of Neurology, Weill Institute for the Neurosciences, University of California, San Francisco, USA. Zhao, Chao. Department of Neurology, Weill Institute for the Neurosciences, University of California, San Francisco, USA. Rowles…	2193-8253	http://ovidsp.ovid.com/ovidweb.cgi?T=JS&CSC=Y&NEWS=N&PAGE=fulltext&D=prem3&AN=30506301 http://openurl.bibsys.no/openurl?sid=OVID:medline&id=pmid:30506301&id=doi:10.1007%2Fs40120-018-0121-0&issn=2193-8253&isbn=&volume=8&issue=1&spage=135&pages=135-145&date=2019&title=Neurology+%26+Therapy&atitle=A+Videogame-Based+Digital+Therapeutic+to+Improve+Processing+Speed+in+People+with+Multiple+Sclerosis%3A+…
Bowers, Kathleen and Carradus, Brenda and Hinkeldey, Camela and Macek, Peg and Rettinger, Sharon and Tanner, Mary and Tietz, Melanie and Wahl, Deanna	2015	Developing a Statewide Electronic Public Health Care Coordination Tracking System	Journal of Pediatric Nursing	30	2	416-420		University of Iowa Hospital & Clinics, Stead Family Department of Pediatrics, Division of Child and Community Health, Child Health Specialty Clinics	0882-5963	http://search.ebscohost.com/login.aspx?direct=true&db=cin20&AN=103772012&site=ehost-live
Boyd, A. and Synnott, J. and Nugent, C. and Elliott, D. and Kelly, J.	2017	Community-based trials of mobile solutions for the detection and management of cognitive decline	Healthcare Technology Letters	4	3	93-96		Computer Science Research Institute, School of Computing and Mathematics, Ulster University, Newtownabbey, Co. Antrim, BT37 0QB, United Kingdom Redburn Solutions Ltd., Belfast, Co. Down, BT3 9DT, United Kingdom Fingerprint Learning, Bangor-Co.-Down, BT20 3BB, United Kingdom	20533713 (ISSN)	https://www.scopus.com/inward/record.uri?eid=2-s2.0-85041813960&doi=10.1049%2fhtl.2016.0102&partnerID=40&md5=d5243a3291a8876ed4e12a03c6a1e014
Bozgeyikli, L. and Raij, A. and Bozgeyikli, E. and Alqasemi, R. and Dubey, R. and Clevenger, M. and Sundarrao, S.	2015	VR4VR: Vocational rehabilitation of individuals with disabilities in immersive virtual reality environments					Association for Computing Machinery, Inc	University of South Florida, United States University of Central Florida, United States	9781450334525 (ISBN)	https://www.scopus.com/inward/record.uri?eid=2-s2.0-84956971790&doi=10.1145%2f2769493.2769592&partnerID=40&md5=640c61567224c7ecd335e2c781fd65a0
Bozgeyikli, Lal “Lila” and Bozgeyikli, Evren and Katkoori, Srinivas and Raij, Andrew and Alqasemi, Redwan	2018	Effects of Virtual Reality Properties on User Experience of Individuals with Autism		11	4	Article 22			1936-7228	https://doi.org/10.1145/3267340
Bozgeyikli, Lal and Bozgeyikli, Evren and Raij, Andrew and Alqasemi, Redwan and Katkoori, Srinivas and Dubey, Rajiv	2017	Vocational Rehabilitation of Individuals with Autism Spectrum Disorder with Virtual Reality		10	2	Article 5			1936-7228	https://doi.org/10.1145/3046786
Bozomitu, R. G. and Nita, L. and Cehan, V. and Alexa, I. D. and Ilie, A. C. and Pasarica, A. and Rotariu, C.	2019	A New Integrated System for Assistance in Communicating with and Telemonitoring Severely Disabled Patients	Sensors	19	9	30		Bozomitu, Radu Gabriel. Faculty of Electronics, Telecommunications and Information Technology, "Gheorghe Asachi" Technical University, Iasi 700050, Romania. bozomitu@etti.tuiasi.ro. Nita, Lucian. Faculty of Electrical Engineering, Energetics and Applied Informatics, "Gheorghe Asachi" Technical University, Iasi 700050, Romania. luc@rms.ro. Cehan, Vlad. Faculty of Electronics, Telecommunications an…	1424-8220	http://ovidsp.ovid.com/ovidweb.cgi?T=JS&CSC=Y&NEWS=N&PAGE=fulltext&D=med16&AN=31052198 http://openurl.bibsys.no/openurl?sid=OVID:medline&id=pmid:31052198&id=doi:10.3390%2Fs19092026&issn=1424-8220&isbn=&volume=19&issue=9&spage=&pages=&date=2019&title=Sensors&atitle=A+New+Integrated+System+for+Assistance+in+Communicating+with+and+Telemonitoring+Severely+Disabled+Patients.&aulast=Bozomitu&pid=%3Caut…
Braamse, A. M. J. and van Meijel, B. and Visser, O. J. and Boenink, A. D. and Cuijpers, P. and Eeltink, C. E. and Hoogendoorn, A. W. and van Marwijk Kooy, M. and van Oppen, P. and Huijgens, P. C. and Beekman, A. T. F. and Dekker, J.	2016	A randomized clinical trial on the effectiveness of an intervention to treat psychological distress and improve quality of life after autologous stem cell transplantation	Annals of Hematology	95	1	105-114		Braamse, Annemarie M J. Department of Psychiatry and EMGO Institute for Health and Care Research, VU University Medical Center, A.J.Ernststraat 1187, Amsterdam, 1081 HL, Netherlands. a.braamse@vumc.nl. Braamse, Annemarie M J. Department of Health, Sports & Welfare/Cluster Nursing, Inholland University of Applied Sciences, Amsterdam, Netherlands. a.braamse@vumc.nl. van Meijel, B. Department of Psy…	1432-0584	http://ovidsp.ovid.com/ovidweb.cgi?T=JS&CSC=Y&NEWS=N&PAGE=fulltext&D=med13&AN=26420062 http://openurl.bibsys.no/openurl?sid=OVID:medline&id=pmid:26420062&id=doi:10.1007%2Fs00277-015-2509-6&issn=0939-5555&isbn=&volume=95&issue=1&spage=105&pages=105-114&date=2016&title=Annals+of+Hematology&atitle=A+randomized+clinical+trial+on+the+effectiveness+of+an+intervention+to+treat+psychological+distress+and…
Bradford, C. and Shah, B. M. and Shane, P. and Wachi, N. and Sahota, K.	2017	Patient and clinical characteristics that heighten risk for heart failure readmission	Research In Social & Administrative Pharmacy	13	6	1070-1081		Bradford, Chad. Pharmacy Department, Sharp Memorial Hospital, 7901 Frost St., San Diego, CA 92123, USA; Pharmacy Department, Scripps Mercy Hospital, 435 H St., Chula Vista, CA 91910, USA; Clinical Sciences Department, Touro University, 1310 Club Dr., Vallejo, CA 94594, USA. Electronic address: bradford.chad@scrippshealth.org. Shah, Bijal M. Social, Behavioral, and Administrative Sciences Departme…	1934-8150	http://ovidsp.ovid.com/ovidweb.cgi?T=JS&CSC=Y&NEWS=N&PAGE=fulltext&D=med14&AN=27888091 http://openurl.bibsys.no/openurl?sid=OVID:medline&id=pmid:27888091&id=doi:10.1016%2Fj.sapharm.2016.11.002&issn=1551-7411&isbn=&volume=13&issue=6&spage=1070&pages=1070-1081&date=2017&title=Research+In+Social+%26+Administrative+Pharmacy&atitle=Patient+and+clinical+characteristics+that+heighten+risk+for+heart+fail…
Brady, Erin	2015	Getting fast, free, and anonymous answers to questions asked by people with visual impairments			112	16–25			1558-2337	https://doi.org/10.1145/2809915.2809918
Bragg, Danielle and Bennett, Cynthia and Reinecke, Katharina and Ladner, Richard	2018	A Large Inclusive Study of Human Listening Rates	Proceedings of the 2018 CHI Conference on Human Factors in Computing Systems			Paper 444	Association for Computing Machinery	Montreal QC, Canada		https://doi.org/10.1145/3173574.3174018
Bragg, Danielle and Koller, Oscar and Bellard, Mary and Berke, Larwan and Boudreault, Patrick and Braffort, Annelies and Caselli, Naomi and Huenerfauth, Matt and Kacorri, Hernisa and Verhoef, Tessa and Vogler, Christian and Morris, Meredith Ringel	2019	Sign Language Recognition, Generation, and Translation: An Interdisciplinary Perspective	The 21st International ACM SIGACCESS Conference on Computers and Accessibility			16–31	Association for Computing Machinery	Pittsburgh, PA, USA		https://doi.org/10.1145/3308561.3353774
Braley, R. and Fritz, R. and Van Son, C. R. and Schmitter-Edgecombe, M.	2019	Prompting Technology and Persons With Dementia: The Significance of Context and Communication	Gerontologist	59	1	101-111		Braley, Rachel. Department of Psychology, Washington State University, Pullman. Fritz, Rochelle. College of Nursing, Washington State University - Vancouver. Van Son, Catherine R. College of Nursing, Washington State University - Vancouver. Schmitter-Edgecombe, Maureen. Department of Psychology, Washington State University, Pullman.	1758-5341	http://ovidsp.ovid.com/ovidweb.cgi?T=JS&CSC=Y&NEWS=N&PAGE=fulltext&D=medc&AN=29897450 http://openurl.bibsys.no/openurl?sid=OVID:medline&id=pmid:29897450&id=doi:10.1093%2Fgeront%2Fgny071&issn=0016-9013&isbn=&volume=59&issue=1&spage=101&pages=101-111&date=2019&title=Gerontologist&atitle=Prompting+Technology+and+Persons+With+Dementia%3A+The+Significance+of+Context+and+Communication.&aulast=Braley&pi…
Bramley, G. and Mangan, C. and Conroy, M.	2019	Using telemonitoring to support personal care planning for adults with learning disabilities	Journal of Telemedicine & Telecare	25	10	602-610		Bramley, George. Institute of Applied Health Research, University of Birmingham, UK. Mangan, Catherine. Institute of Local Government Studies, UK. Conroy, Mervyn. Health Service Management Centre, University of Birmingham, UK.	1758-1109	http://ovidsp.ovid.com/ovidweb.cgi?T=JS&CSC=Y&NEWS=N&PAGE=fulltext&D=medl&AN=30016895 http://openurl.bibsys.no/openurl?sid=OVID:medline&id=pmid:30016895&id=doi:10.1177%2F1357633X18784419&issn=1357-633X&isbn=&volume=25&issue=10&spage=602&pages=602-610&date=2019&title=Journal+of+Telemedicine+%26+Telecare&atitle=Using+telemonitoring+to+support+personal+care+planning+for+adults+with+learning+disabili…
Branch, Daniel	2019	Common interest allowed me to engage	Nursing Standard	34	8	71-72		Second-year learning disability nursing student at the University of Chester	0029-6570	http://search.ebscohost.com/login.aspx?direct=true&db=cin20&AN=137844748&site=ehost-live
Branham, Stacy M. and Kane, Shaun K.	2015	Collaborative Accessibility: How Blind and Sighted Companions Co-Create Accessible Home Spaces	Proceedings of the 33rd Annual ACM Conference on Human Factors in Computing Systems			2373–2382	Association for Computing Machinery	Seoul, Republic of Korea		https://doi.org/10.1145/2702123.2702511
Brannstrom, K. J. and Oberg, M. and Ingo, E. and Mansson, K. N. T. and Andersson, G. and Lunner, T. and Laplante-Levesque, A.	2016	The initial evaluation of an Internet-based support system for audiologists and first-time hearing aid clients	Internet Interventions	4		82-91		Brannstrom, K Jonas. Department of Logopedics, Phoniatrics and Audiology, Lund University, Sweden. Brannstrom, K Jonas. Department of Behavioural Sciences and Learning, Linkoping University, Sweden. Oberg, Marie. Department of Behavioural Sciences and Learning, Linkoping University, Sweden. Oberg, Marie. Technical Audiology, Department of Clinical and Experimental Medicine, Faculty of Health Scie…	2214-7829	http://ovidsp.ovid.com/ovidweb.cgi?T=JS&CSC=Y&NEWS=N&PAGE=fulltext&D=prem2&AN=30135793 http://openurl.bibsys.no/openurl?sid=OVID:medline&id=pmid:30135793&id=doi:10.1016%2Fj.invent.2016.01.002&issn=2214-7829&isbn=&volume=4&issue=&spage=82&pages=82-91&date=2016&title=Internet+Interventions&atitle=The+initial+evaluation+of+an+Internet-based+support+system+for+audiologists+and+first-time+hearing+aid+…
Brennan, L. and Zubiete, E. D. and Caulfield, B.	2019	Biofeedback in breast cancer rehabilitation: Applying the WHO ICF core set to identify opportunities and recommendations		2019		588-591	Institute of Electrical and Electronics Engineers Inc.	Beacon Hospital, Dublin, Ireland Department of Electronic Technology, Universidad de Sevilla, Seville, Spain Insight Centre for Data Analytics, University College Dublin, Dublin, Ireland	10637125 (ISSN); 9781728122861 (ISBN)	https://www.scopus.com/inward/record.uri?eid=2-s2.0-85070941891&doi=10.1109%2fCBMS.2019.00122&partnerID=40&md5=b966a88f4daf3d031d5a924cc0dbdefd
Brewer, J.	2018	Exploring paths to a more accessible digital future				2021-02-01	Association for Computing Machinery, Inc	Web Ac Cessibility Initiative, World Wide Web Consortium, MIT Computer Science and Ar Tificial Intelligence Laboratory, 32 Vassar St., Cambridge, MA 02139, United States	9781450356503 (ISBN)	https://www.scopus.com/inward/record.uri?eid=2-s2.0-85056847119&doi=10.1145%2f3234695.3243502&partnerID=40&md5=e60625d08fd512910243a297440f4543
Brewer, Robin N. and Kameswaran, Vaishnav	2019	Understanding Trust, Transportation, and Accessibility through Ridesharing	Proceedings of the 2019 CHI Conference on Human Factors in Computing Systems			Paper 195	Association for Computing Machinery	Glasgow, Scotland Uk		https://doi.org/10.1145/3290605.3300425
Bricker, J. B. and Mull, K. E. and McClure, J. B. and Watson, N. L. and Heffner, J. L.	2018	Improving quit rates of web-delivered interventions for smoking cessation: full-scale randomized trial of WebQuit.org versus Smokefree.gov	Addiction	113	5	914-923		Bricker, Jonathan B. Fred Hutchinson Cancer Research Center, Division of Public Health Sciences, Seattle, WA, USA. Bricker, Jonathan B. Department of Psychology, University of Washington, Seattle, WA, USA. Mull, Kristin E. Fred Hutchinson Cancer Research Center, Division of Public Health Sciences, Seattle, WA, USA. McClure, Jennifer B. Kaiser Permanente Washington Health Research Institute, Seatt…	1360-0443	http://ovidsp.ovid.com/ovidweb.cgi?T=JS&CSC=Y&NEWS=N&PAGE=fulltext&D=med15&AN=29235186 http://openurl.bibsys.no/openurl?sid=OVID:medline&id=pmid:29235186&id=doi:10.1111%2Fadd.14127&issn=0965-2140&isbn=&volume=113&issue=5&spage=914&pages=914-923&date=2018&title=Addiction&atitle=Improving+quit+rates+of+web-delivered+interventions+for+smoking+cessation%3A+full-scale+randomized+trial+of+WebQuit.org+v…
Bridges, S. A. and Robinson, O. P. and Stewart, E. W. and Kwon, D. and Mutua, K.	2020	Augmented Reality: Teaching Daily Living Skills to Adults With Intellectual Disabilities	Journal of Special Education Technology	35	1	2014-03-01		The University of Alabama, Tuscaloosa, AL, United States	01626434 (ISSN)	https://www.scopus.com/inward/record.uri?eid=2-s2.0-85076897383&doi=10.1177%2f0162643419836411&partnerID=40&md5=41a045e72b9c464ee590a498814db973
Brigden, A. and Beasant, L. and Gaunt, D. and Hollingworth, W. and Mills, N. and Solomon-Moore, E. and Jago, R. and Metcalfe, C. and Garfield, K. and Wray, C. and Trist, A. and Vilenchik, V. and Grayson, C. and Crawley, E.	2019	Results of the feasibility phase of the managed activity graded exercise in teenagers and pre-adolescents (MAGENTA) randomised controlled trial of treatments for chronic fatigue syndrome/myalgic encephalomyelitis	Pilot and Feasibility Studies	5	1			Centre for Academic Child Health, Bristol Medical School, University of Bristol, 1-5 Whiteladies Road, Bristol, BS8 2BN, United Kingdom Bristol Randomised Trials Collaboration, Population Health Sciences, Bristol Medical School, University of Bristol, Bristol, BS8 2PS, United Kingdom Population Health Sciences, Bristol Medical School, University of Bristol, Bristol, BS8 2PS, United Kingdom Depart…	20555784 (ISSN)	https://www.scopus.com/inward/record.uri?eid=2-s2.0-85077037360&doi=10.1186%2fs40814-019-0525-3&partnerID=40&md5=51b4aee67df5691ffe3fdaefd7932cff
Briggs, Pam and Thomas, Lisa	2015	An Inclusive, Value Sensitive Design Perspective on Future Identity Technologies		22	5	Article 23			1073-0516	https://doi.org/10.1145/2778972
Brigham, J. and Schooley, B. and Rosen, R. and Bock, B. and Sprague, R. H. and Bui, T. X.	2015	Introduction to evidence-based mobile and web health design and analysis minitrack		2015		2777	IEEE Computer Society	Oregon Research Institute, United States University of South Carolina, United States Miriam Hospital, Brown Univ., United States	15301605 (ISSN); 9781479973675 (ISBN)	https://www.scopus.com/inward/record.uri?eid=2-s2.0-84944195041&doi=10.1109%2fHICSS.2015.335&partnerID=40&md5=fc4d89dffadc045d2a421b7d47c57c88
Bright, T. and Pallawela, D.	2016	Validated Smartphone-Based Apps for Ear and Hearing Assessments: A Review	JMIR Rehabilitation And Assistive Technologies	3	2	e13		Bright, Tess. London School of Hygiene & Tropical Medicine, London, United Kingdom. Pallawela, Danuk. London School of Hygiene & Tropical Medicine, London, United Kingdom.	2369-2529	http://ovidsp.ovid.com/ovidweb.cgi?T=JS&CSC=Y&NEWS=N&PAGE=fulltext&D=prem&AN=28582261 http://openurl.bibsys.no/openurl?sid=OVID:medline&id=pmid:28582261&id=doi:10.2196%2Frehab.6074&issn=2369-2529&isbn=&volume=3&issue=2&spage=e13&pages=e13&date=2016&title=JMIR+Rehabilitation+And+Assistive+Technologies&atitle=Validated+Smartphone-Based+Apps+for+Ear+and+Hearing+Assessments%3A+A+Review.&aulast=Bright…
Brik, B. and Esseghir, M. and Merghem-Boulahia, L. and Snoussi, H.	2018	Indoor Thermal Comfort Collection of People with Physical Disabilities	2018 International Symposium on Networks, Computers and Communications (ISNCC)			2021-06-01
Bring, Annika and Åsenlöf, Pernilla and Söderlund, Anne	2016	What is the comparative effectiveness of current standard treatment, against an individually tailored behavioural programme delivered either on the Internet or face-to-face for people with acute whiplash associated disorder? A randomized controlled trial	Clinical Rehabilitation	30	5	441-453		Department of Neuroscience, Uppsala University, Uppsala, Sweden School of Health, Care and Social Welfare, Physiotherapy, Mälardalen University, Mälardalen, Sweden	0269-2155	http://search.ebscohost.com/login.aspx?direct=true&db=cin20&AN=114652984&site=ehost-live
Brinkley, Julian	2020	Participation at What Cost? Teaching Accessibility Using Participatory Design: An Experience Report	Proceedings of the 51st ACM Technical Symposium on Computer Science Education			114–120	Association for Computing Machinery	Portland, OR, USA		https://doi.org/10.1145/3328778.3366931
Brinkley, Julian and Huff, Earl W. and Posadas, Briana and Woodward, Julia and Daily, Shaundra B. and Gilbert, Juan E.	2020	Exploring the Needs, Preferences, and Concerns of Persons with Visual Impairments Regarding Autonomous Vehicles		13	1	Article 3			1936-7228	https://doi.org/10.1145/3372280
Brinkmann, E. and Bergs, L. and Heide, M. and Niehaus, M. and Buhler, C. and Penaz, P. and Miesenberger, K.	2016	Criteria of barrier-free websites for the vocational participation of people with cognitive disabilities. An expert survey within the project “Online-Dabei”	Lect. Notes Comput. Sci.	9759		289-296	Springer Verlag	Unit of Labour and Vocational Rehabilitation, University of Cologne, Cologne, Germany	03029743 (ISSN); 9783319412665 (ISBN)	https://www.scopus.com/inward/record.uri?eid=2-s2.0-84978817829&doi=10.1007%2f978-3-319-41267-2_39&partnerID=40&md5=b71e033f0256970efb1824253f76c60f
Brock, Anke M. and Froehlich, Jon E. and Guerreiro, João and Tannert, Benjamin and Caspi, Anat and Schöning, Johannes and Landau, Steve	2018	SIG: Making Maps Accessible and Putting Accessibility in Maps	Extended Abstracts of the 2018 CHI Conference on Human Factors in Computing Systems			Paper SIG03	Association for Computing Machinery	Montreal QC, Canada		https://doi.org/10.1145/3170427.3185373
Brodtkorb, E. and Samsonsen, C. and Sund, J. K. and Bråthen, G. and Helde, G. and Reimers, A.	2016	Treatment non-adherence in pseudo-refractory epilepsy	Epilepsy Research	122		2021-06-01		Department of Neurology and Clinical Neurophysiology, St. Olav University Hospital, Trondheim, Norway Department of Neuroscience, Norwegian University of Science and Technology, Trondheim, Norway Department of Laboratory Medicine, Children's and Women's Health, Norwegian University of Science and Technology, Trondheim, Norway Central Norway Hospital Pharmacy Trust, Trondheim, Norway Department of…	09201211 (ISSN)	https://www.scopus.com/inward/record.uri?eid=2-s2.0-84962755665&doi=10.1016%2fj.eplepsyres.2016.02.001&partnerID=40&md5=9194fce456f1bc974fc04fa6f51af70d
Brooks, A. K. and Miller, D. P., Jr. and Fanning, J. T. and Suftin, E. L. and Reid, M. C. and Wells, B. J. and Leng, X. and Hurley, R. W.	2020	A Pain eHealth Platform for Engaging Obese, Older Adults with Chronic Low Back Pain in Nonpharmacological Pain Treatments: Protocol for a Pilot Feasibility Study	JMIR Research Protocols	9	1	e14525		Brooks, Amber K. Department of Anesthesiology, Wake Forest School of Medicine, Winston Salem, NC, United States. Miller, David P Jr. Department of General Internal Medicine, Wake Forest School of Medicine, Winston Salem, NC, United States. Fanning, Jason T. Department of Health and Exercise Science, Wake Forest University, Winston Salem, NC, United States. Fanning, Jason T. Department of Internal…	1929-0748	http://ovidsp.ovid.com/ovidweb.cgi?T=JS&CSC=Y&NEWS=N&PAGE=fulltext&D=prem&AN=31895042 http://openurl.bibsys.no/openurl?sid=OVID:medline&id=pmid:31895042&id=doi:10.2196%2F14525&issn=1929-0748&isbn=&volume=9&issue=1&spage=e14525&pages=e14525&date=2020&title=JMIR+Research+Protocols&atitle=A+Pain+eHealth+Platform+for+Engaging+Obese%2C+Older+Adults+with+Chronic+Low+Back+Pain+in+Nonpharmacological+Pain…
Broom, D. R. and Lee, K. Y. and Lam, M. H. S. and Flint, S. W.	2019	Gotta catch ‘em all or not enough time: Users motivations for playing pokémon Go’ and non-users’ reasons for not installing	Health Psychology Research	7	1			Academy of Sport and Physical Activity, Sheffield Hallam University, United Kingdom School for Higher and Professional Education, Vocational Training Council, Hong Kong School of Sport, Leeds Beckett University, Fairfax Hall, Headingley Campus, Leeds, United Kingdom	24208124 (ISSN)	https://www.scopus.com/inward/record.uri?eid=2-s2.0-85070372047&doi=10.4081%2fhpr.2019.7714&partnerID=40&md5=87c3db0bf42e6c09893d80bad661fc5e
Brouwer, Kyle and Downing, Hannah and Westhoff, Sara and Wait, Ryann and Entwisle, Lavin K. and Messersmith, Jessica J. and Hanson, Elizabeth K.	2017	Effects of Clinician-Guided Emergent Literacy Intervention Using Interactive Tablet Technology for Preschool Children With Cochlear Implants	Communication Disorders Quarterly	38	4	195-205		University of South Dakota, Vermillion, USA	1525-7401	http://search.ebscohost.com/login.aspx?direct=true&db=cin20&AN=124120623&site=ehost-live
Brown, C. L. and Irby, M. B. and Houle, T. T. and Skelton, J. A.	2015	Family-based obesity treatment in children with disabilities	Academic pediatrics	15	2	197-203		Brown, Callie L. Department of Pediatrics, Wake Forest School of Medicine, Winston-Salem, NC. Irby, Megan B. Department of Pediatrics, Wake Forest School of Medicine, Winston-Salem, NC; Brenner FIT Program, Brenner Children's Hospital, Winston-Salem, NC. Houle, Timothy T. Department of Anesthesia, Wake Forest School of Medicine, Winston-Salem, NC. Skelton, Joseph A. Department of Pediatrics, Wake…	1876-2867	http://ovidsp.ovid.com/ovidweb.cgi?T=JS&CSC=Y&NEWS=N&PAGE=fulltext&D=med12&AN=25748977 http://openurl.bibsys.no/openurl?sid=OVID:medline&id=pmid:25748977&id=doi:10.1016%2Fj.acap.2014.11.004&issn=1876-2859&isbn=&volume=15&issue=2&spage=197&pages=197-203&date=2015&title=Academic+pediatrics&atitle=Family-based+obesity+treatment+in+children+with+disabilities.&aulast=Brown&pid=%3Cauthor%3EBrown+CL%3C%…
Brown, R. and Turkay, S. and Sitbon, L. and Morrison, A. and Buchanan, G. and Waycott, J. and Billinghurst, M. and Stevenson, D. and Choi, J. H. J. and Billinghurst, M. and Kelly, R. and McKay, D. and Lugmayr, A.	2018	Educational virtuality: Cognitive benefits, design processes and new frontiers				620-622	Association for Computing Machinery	School of Electrical Engineering and Computer Science, QUT Brisbane, Qld, Australia	9781450361880 (ISBN)	https://www.scopus.com/inward/record.uri?eid=2-s2.0-85061296184&doi=10.1145%2f3292147.3295498&partnerID=40&md5=cd3c7f2f4d1cfccef2ee903a61f512ac
Brown, S. D. and Partee, P. N. and Feng, J. and Quesenberry, C. P. and Hedderson, M. M. and Ehrlich, S. F. and Kiernan, M. and Ferrara, A.	2015	Outreach to diversify clinical trial participation: A randomized recruitment study	Clinical Trials	12	3	205-211		Division of Research, Kaiser Permanente Northern California, 2000 Broadway, Oakland, CA 94612, United States Stanford Prevention Research Center, Stanford University, School of Medicine, Stanford, CA, United States	17407745 (ISSN)	https://www.scopus.com/inward/record.uri?eid=2-s2.0-84929164415&doi=10.1177%2f1740774514568125&partnerID=40&md5=7a074e3e5465e28dc5fb465f696b6ca9
Brown, S. M. and Aboumatar, H. J. and Francis, L. and Halamka, J. and Rozenblum, R. and Rubin, E. and Sarnoff Lee, B. and Sugarman, J. and Turner, K. and Vorwaller, M. and Frosch, D. L. and Privacy, Access and Engagement Task Force of the Libretto Consortium of the, Gordon and Betty Moore, Foundation	2016	Balancing digital information-sharing and patient privacy when engaging families in the intensive care unit	Journal of the American Medical Informatics Association	23	5	995-1000		Brown, Samuel M. Center for Humanizing Critical Care, Intermountain Healthcare, 5121 S. Cottonwood St, Murray, UT USA and Pulmonary and Critical Care Medicine, University of Utah, Salt Lake City, UT, USA samuel.brown@imail.org. Aboumatar, Hanan J. Armstrong Institute for Patient Safety and Quality, Johns Hopkins School of Medicine and Bloomberg School of Public Health, Johns Hopkins University, B…	1527-974X	http://ovidsp.ovid.com/ovidweb.cgi?T=JS&CSC=Y&NEWS=N&PAGE=fulltext&D=med13&AN=26984048 http://openurl.bibsys.no/openurl?sid=OVID:medline&id=pmid:26984048&id=doi:10.1093%2Fjamia%2Focv182&issn=1067-5027&isbn=&volume=23&issue=5&spage=995&pages=995-1000&date=2016&title=Journal+of+the+American+Medical+Informatics+Association&atitle=Balancing+digital+information-sharing+and+patient+privacy+when+engagin…
Bruggeman-Everts, F. Z. and Wolvers, M. D. J. and van de Schoot, R. and Vollenbroek-Hutten, M. M. R. and Van der Lee, M. L.	2017	Effectiveness of Two Web-Based Interventions for Chronic Cancer-Related Fatigue Compared to an Active Control Condition: Results of the "Fitter na kanker" Randomized Controlled Trial	Journal of Medical Internet Research	19	10	e336		Bruggeman-Everts, Fieke Z. Helen Dowling Instituut, Scientific Research Department, Bilthoven, Netherlands. Bruggeman-Everts, Fieke Z. Telemedicine Group, Faculty of Electrical Engineering, Mathematics, and Computer Science, University of Twente, Enschede, Netherlands. Wolvers, Marije D J. Roessingh Research and Development, Telemedicine Group, Enschede, Netherlands. Wolvers, Marije D J. Telemedi…	1438-8871	http://ovidsp.ovid.com/ovidweb.cgi?T=JS&CSC=Y&NEWS=N&PAGE=fulltext&D=med14&AN=29051138 http://openurl.bibsys.no/openurl?sid=OVID:medline&id=pmid:29051138&id=doi:10.2196%2Fjmir.7180&issn=1438-8871&isbn=&volume=19&issue=10&spage=e336&pages=e336&date=2017&title=Journal+of+Medical+Internet+Research&atitle=Effectiveness+of+Two+Web-Based+Interventions+for+Chronic+Cancer-Related+Fatigue+Compared+to+an+A…
Brule, Emeline and Bailly, Gilles and Brock, Anke and Valentin, Frederic and Denis, Grégoire and Jouffrais, Christophe	2016	MapSense: Multi-Sensory Interactive Maps for Children Living with Visual Impairments	Proceedings of the 2016 CHI Conference on Human Factors in Computing Systems			445–457	Association for Computing Machinery	San Jose, California, USA		https://doi.org/10.1145/2858036.2858375
Brulé, Emeline and Spiel, Katta	2019	Negotiating Gender and Disability Identities in Participatory Design	Proceedings of the 9th International Conference on Communities & Technologies - Transforming Communities			218–227	Association for Computing Machinery	Vienna, Austria		https://doi.org/10.1145/3328320.3328369
Brunero, F. and Venerosi, A. and Chiarotti, F. and Arduino, G. M.	2019	Are touch screen technologies more effective than traditional educational methods in children with autism spectrum disorders? A pilot study	Annali Dell'Istituto Superiore di Sanita	55	2	151-160		Brunero, Francesca. Centro Autismo e Sindrome di Asperger, ASL CN1, Child and adolescent mental health service, Ospedale Regina Montis Regalis, Mondovi, Cuneo, Italy. Venerosi, Aldina. Centro di Riferimento Scienze Comportamentali e Salute Mentale, Istituto Superiore di Sanita, Rome, Italy. Chiarotti, Flavia. Centro di Riferimento Scienze Comportamentali e Salute Mentale, Istituto Superiore di Sa…	2384-8553	http://ovidsp.ovid.com/ovidweb.cgi?T=JS&CSC=Y&NEWS=N&PAGE=fulltext&D=medl&AN=31264638 http://openurl.bibsys.no/openurl?sid=OVID:medline&id=pmid:31264638&id=doi:10.4415%2FANN_19_02_07&issn=0021-2571&isbn=&volume=55&issue=2&spage=151&pages=151-160&date=2019&title=Annali+Dell%27Istituto+Superiore+di+Sanita&atitle=Are+touch+screen+technologies+more+effective+than+traditional+educational+methods+in+ch…
Brunette, M. F. and Ferron, J. C. and McGurk, S. R. and Williams, J. M. and Harrington, A. and Devitt, T. and Xie, H.	2020	Brief, Web-Based Interventions to Motivate Smokers With Schizophrenia: Randomized Trial	JMIR Mental Health	7	2	e16524		Brunette, Mary F. Geisel School of Medicine at Dartmouth, Dartmouth-Hitchcock, Concord, NH, United States. Brunette, Mary F. Dartmouth-Hitchcock, Concord, NH, United States. Ferron, Joelle C. Dartmouth-Hitchcock, Concord, NH, United States. McGurk, Susan R. Boston University, Boston, MA, United States. Williams, Jill M. Rutgers, New Brunswick, NJ, United States. Harrington, Amy. University of Mas…	2368-7959	http://ovidsp.ovid.com/ovidweb.cgi?T=JS&CSC=Y&NEWS=N&PAGE=fulltext&D=prem&AN=32039811 http://openurl.bibsys.no/openurl?sid=OVID:medline&id=pmid:32039811&id=doi:10.2196%2F16524&issn=2368-7959&isbn=&volume=7&issue=2&spage=e16524&pages=e16524&date=2020&title=JMIR+Mental+Health&atitle=Brief%2C+Web-Based+Interventions+to+Motivate+Smokers+With+Schizophrenia%3A+Randomized+Trial.&aulast=Brunette&pid=%3Ca…
Brunette, Mary and Williams, Jill and Ferron, Joelle	2019	6.2 DIGITAL THERAPEUTICS FOR TOBACCO USE DISORDER IN PEOPLE WITH SERIOUS MENTAL HEALTH CONDITIONS...2019 Congress of the Schizophrenia International Research Society, 10-14 April 2019, Orlando, Florida	Schizophrenia Bulletin	45		S95-S96		Dartmouth Medical School/Dartmouth Hitchcock Medical Center UMDNJ-Robert Wood Johnson Medical School Dartmouth-Hitchcock	0586-7614	http://search.ebscohost.com/login.aspx?direct=true&db=cin20&AN=136074996&site=ehost-live
Brungardt, A. and Daddato, A. E. and Parnes, B. and Lum, H. D.	2019	Use of an Ambulatory Patient Portal for Advance Care Planning Engagement	Journal of the American Board of Family Medicine: JABFM	32	6	925-930		Brungardt, Adreanne. From the Division of Geriatric Medicine, Department of Medicine, University of Colorado School of Medicine, Anschutz Medical Campus, Aurora, CO (AB, AED, BP, HDL); VA Eastern Colorado Geriatric Research Education and Clinical Center, Aurora, CO (HDL). Daddato, Andrea E. From the Division of Geriatric Medicine, Department of Medicine, University of Colorado School of Medicine,…	1558-7118	http://ovidsp.ovid.com/ovidweb.cgi?T=JS&CSC=Y&NEWS=N&PAGE=fulltext&D=prem&AN=31704762 http://openurl.bibsys.no/openurl?sid=OVID:medline&id=pmid:31704762&id=doi:10.3122%2Fjabfm.2019.06.190016&issn=1557-2625&isbn=&volume=32&issue=6&spage=925&pages=925-930&date=2019&title=Journal+of+the+American+Board+of+Family+Medicine%3A+JABFM&atitle=Use+of+an+Ambulatory+Patient+Portal+for+Advance+Care+Planning+En…
Brungart, D. and Schurman, J. and Konrad-Martin, D. and Watts, K. and Buckey, J. and Clavier, O. and Jacobs, P. G. and Gordon, S. and Dille, M. F.	2018	Using tablet-based technology to deliver time-efficient ototoxicity monitoring	International Journal of Audiology	57		S25-S33		Brungart, Douglas. a Walter Reed National Military Medical Center, Bethesda, MD, USA. Schurman, Jaclyn. a Walter Reed National Military Medical Center, Bethesda, MD, USA. Schurman, Jaclyn. b Army Public Hearing Center, Aberdeen Proving Ground, Aberdeen, MD, USA. Konrad-Martin, Dawn. c United States Department of Veterans Affairs (VA), Office of Rehabilitation Research and Development (RR&D) Servi…	1708-8186	http://ovidsp.ovid.com/ovidweb.cgi?T=JS&CSC=Y&NEWS=N&PAGE=fulltext&D=med15&AN=28893111 http://openurl.bibsys.no/openurl?sid=OVID:medline&id=pmid:28893111&id=doi:10.1080%2F14992027.2017.1370138&issn=1499-2027&isbn=&volume=57&issue=4&spage=S25&pages=S25-S33&date=2018&title=International+Journal+of+Audiology&atitle=Using+tablet-based+technology+to+deliver+time-efficient+ototoxicity+monitoring.&aulas…
Brunner, M. and Hemsley, B. and Togher, L. and Palmer, S.	2017	Technology and its role in rehabilitation for people with cognitive-communication disability following a traumatic brain injury (TBI)	Brain Injury	31	8	1028-1043		Brunner, Melissa. a Speech Pathology, Faculty of Education and Arts, University of Newcastle, Newcastle, Australia. Hemsley, Bronwyn. a Speech Pathology, Faculty of Education and Arts, University of Newcastle, Newcastle, Australia. Togher, Leanne. b Speech Pathology, Faculty of Health Sciences, University of Sydney, Sydney, Australia. Togher, Leanne. c NHMRC Centre of Research Excellence in Brain…	1362-301X	http://ovidsp.ovid.com/ovidweb.cgi?T=JS&CSC=Y&NEWS=N&PAGE=fulltext&D=med14&AN=28471267 http://openurl.bibsys.no/openurl?sid=OVID:medline&id=pmid:28471267&id=doi:10.1080%2F02699052.2017.1292429&issn=0269-9052&isbn=&volume=31&issue=8&spage=1028&pages=1028-1043&date=2017&title=Brain+Injury&atitle=Technology+and+its+role+in+rehabilitation+for+people+with+cognitive-communication+disability+following+a…
Brunner, Theresa H. and DiFortuna, Kristyn and LeTang, Michael and Murphy, Jane and Stemplewicz, Kara and Kovacs, Magda and DeRosa, Antonio P. and Gibson, Donna S. and Ginex, Pamela K.	2016	Using Technology to Give Patients a Voice After Surgery for Head and Neck Cancer	Clinical Journal of Oncology Nursing	20	5	474-476		Clinical nurse IV, Memorial Sloan Kettering Cancer Center in New York, NY Clinical nurse specialist, Memorial Sloan Kettering Cancer Center in New York, NY Clinical nurse III, Memorial Sloan Kettering Cancer Center in New York, NY Reference librarian, Memorial Sloan Kettering Cancer Center in New York, NY Director of library services, Memorial Sloan Kettering Cancer Center in New York, NY Nurse s…	1092-1095	http://search.ebscohost.com/login.aspx?direct=true&db=cin20&AN=118437705&site=ehost-live
Bruton, A. and Lee, A. and Yardley, L. and Raftery, J. and Arden-Close, E. and Kirby, S. and Zhu, S. and Thiruvothiyur, M. and Webley, F. and Taylor, L. and Gibson, D. and Yao, G. and Stafford-Watson, M. and Versnel, J. and Moore, M. and George, S. and Little, P. and Djukanovic, R. and Price, D. and Pavord, I. D. and Holgate, S. T. and Thomas, M.	2018	Physiotherapy breathing retraining for asthma: a randomised controlled trial	The Lancet Respiratory Medicine	6	1	19-28		Bruton, Anne. Faculty of Health Sciences, University of Southampton, Southampton, UK; NIHR Southampton Biomedical Research Centre, Southampton, UK. Lee, Amanda. Institute of Applied Health Sciences, School of Medicine, Medical Sciences and Nutrition, University of Aberdeen, Aberdeen, UK. Yardley, Lucy. Faculty of Social, Human & Mathematical Sciences, University of Southampton, Southampton, UK. R…	2213-2619	http://ovidsp.ovid.com/ovidweb.cgi?T=JS&CSC=Y&NEWS=N&PAGE=fulltext&D=medc&AN=29248433 http://openurl.bibsys.no/openurl?sid=OVID:medline&id=pmid:29248433&id=doi:10.1016%2FS2213-2600%2817%2930474-5&issn=2213-2600&isbn=&volume=6&issue=1&spage=19&pages=19-28&date=2018&title=The+Lancet+Respiratory+Medicine&atitle=Physiotherapy+breathing+retraining+for+asthma%3A+a+randomised+controlled+trial.&aulast=Br…
Bruun-Pedersen, J. R. and Serafin, S. and Kofoed, L. B.	2015	Simulating Nature for Elderly Users - A Design Approach for Recreational Virtual Environments	2015 IEEE International Conference on Computer and Information Technology; Ubiquitous Computing and Communications; Dependable, Autonomic and Secure Computing; Pervasive Intelligence and Computing			1566-1571
Brynn, R.	2016	Universal Design and Welfare Technology	Studies in Health Technology & Informatics	229		335-44		Brynn, Rudolph. Standards Norway.	1879-8365	http://ovidsp.ovid.com/ovidweb.cgi?T=JS&CSC=Y&NEWS=N&PAGE=fulltext&D=med13&AN=27534324 http://openurl.bibsys.no/openurl?sid=OVID:medline&id=pmid:27534324&id=doi:&issn=0926-9630&isbn=&volume=229&issue=&spage=335&pages=335-44&date=2016&title=Studies+in+Health+Technology+%26+Informatics&atitle=Universal+Design+and+Welfare+Technology.&aulast=Brynn&pid=%3Cauthor%3EBrynn+R%3C%2Fauthor%3E%3CAN%3E2753432…
Bucci, S. and Barrowclough, C. and Ainsworth, J. and Machin, M. and Morris, R. and Berry, K. and Emsley, R. and Lewis, S. and Edge, D. and Buchan, I. and Haddock, G.	2018	Actissist: Proof-of-Concept Trial of a Theory-Driven Digital Intervention for Psychosis	Schizophrenia Bulletin	44	5	1070-1080		Bucci, Sandra. Division of Psychology and Mental Health, School of Health Sciences, Manchester Academic Health Science Centre, University of Manchester, Manchester, UK. Barrowclough, Christine. Division of Psychology and Mental Health, School of Health Sciences, Manchester Academic Health Science Centre, University of Manchester, Manchester, UK. Ainsworth, John. Division of Informatics Imaging an…	1745-1701	http://ovidsp.ovid.com/ovidweb.cgi?T=JS&CSC=Y&NEWS=N&PAGE=fulltext&D=medc&AN=29566206 http://openurl.bibsys.no/openurl?sid=OVID:medline&id=pmid:29566206&id=doi:10.1093%2Fschbul%2Fsby032&issn=0586-7614&isbn=&volume=44&issue=5&spage=1070&pages=1070-1080&date=2018&title=Schizophrenia+Bulletin&atitle=Actissist%3A+Proof-of-Concept+Trial+of+a+Theory-Driven+Digital+Intervention+for+Psychosis.&aulast=Buc…
Bucci, S. and Barrowclough, C. and Ainsworth, J. and Morris, R. and Berry, K. and Machin, M. and Emsley, R. and Lewis, S. and Edge, D. and Buchan, I. and Haddock, G.	2015	Using mobile technology to deliver a cognitive behaviour therapy-informed intervention in early psychosis (Actissist): study protocol for a randomised controlled trial	Trials [Electronic Resource]	16		404		Bucci, Sandra. School of Psychological Sciences, The University of Manchester, Zochonis Building, Brunswick Street, M13 9PL, Manchester, UK. sandra.bucci@manchester.ac.uk. Barrowclough, Christine. School of Psychological Sciences, The University of Manchester, Zochonis Building, Brunswick Street, M13 9PL, Manchester, UK. christine.barrowclough@manchester.ac.uk. Ainsworth, John. Centre for Health …	1745-6215	http://ovidsp.ovid.com/ovidweb.cgi?T=JS&CSC=Y&NEWS=N&PAGE=fulltext&D=medc&AN=26357943 http://openurl.bibsys.no/openurl?sid=OVID:medline&id=pmid:26357943&id=doi:10.1186%2Fs13063-015-0943-3&issn=1745-6215&isbn=&volume=16&issue=&spage=404&pages=404&date=2015&title=Trials+%5BElectronic+Resource%5D&atitle=Using+mobile+technology+to+deliver+a+cognitive+behaviour+therapy-informed+intervention+in+early+p…
Buchholz, M. and Ferm, U. and Holmgren, K.	2018	Support persons' views on remote communication and social media for people with communicative and cognitive disabilities	Disability & Rehabilitation			2021-09-01		Buchholz, Margret. a Department of Health and Rehabilitation, Institute of Neuroscience and Physiology, Sahlgrenska Academy, University of Gothenburg, Goteborg, Sweden. Buchholz, Margret. b DART Centre for AAC and AT, Queen Silvia Children's Hospital, Sahlgrenska University Hospital, Goteborg, Sweden. Ferm, Ulrika. b DART Centre for AAC and AT, Queen Silvia Children's Hospital, Sahlgrenska Univer…	1464-5165	http://ovidsp.ovid.com/ovidweb.cgi?T=JS&CSC=Y&NEWS=N&PAGE=fulltext&D=medp&AN=30486693 http://openurl.bibsys.no/openurl?sid=OVID:medline&id=pmid:30486693&id=doi:10.1080%2F09638288.2018.1529827&issn=0963-8288&isbn=&volume=&issue=&spage=1&pages=1-9&date=2018&title=Disability+%26+Rehabilitation&atitle=Support+persons%27+views+on+remote+communication+and+social+media+for+people+with+communicative+and+…
Budakova, D. and Pavlova, G. and Trifonov, R. and Chavdarov, I. and Vassilev, T. and Smrikarov, A.	2019	Obstacle avoidance algorithms for mobile robots				78-83	Association for Computing Machinery	TU-Sofia, Branch, Plovdiv, Bulgaria Technical University, Sofia, Bulgaria Institute of Robotics, BAS, Sofia, Bulgaria	9781450371490 (ISBN)	https://www.scopus.com/inward/record.uri?eid=2-s2.0-85073065922&doi=10.1145%2f3345252.3345284&partnerID=40&md5=d3be728e9006b8989a4e4d63c8accf9a
Buehler, E. and Easley, W. and Poole, A. and Hurst, A.	2016	Accessibility barriers to online education for young adults with intellectual disabilities					Association for Computing Machinery, Inc	Information Systems, University of Maryland, Baltimore County, United States	9781450341387 (ISBN)	https://www.scopus.com/inward/record.uri?eid=2-s2.0-84983508908&doi=10.1145%2f2899475.2899481&partnerID=40&md5=08dae1389f2424e3590a903ca06a1409
Buehler, Erin and Easley, William and McDonald, Samantha and Comrie, Niara and Hurst, Amy	2015	Inclusion and Education: 3D Printing for Integrated Classrooms	Proceedings of the 17th International ACM SIGACCESS Conference on Computers & Accessibility			281–290	Association for Computing Machinery	Lisbon, Portugal		https://doi.org/10.1145/2700648.2809844
Bühler, C. and Antona, M. and Stephanidis, C.	2016	Technology for inclusion and participation - Technology based accessibility (TBA)	Lect. Notes Comput. Sci.	9737		144-149	Springer Verlag	TU-Dortmund University/FTB, Dortmund, Germany	03029743 (ISSN); 9783319402499 (ISBN)	https://www.scopus.com/inward/record.uri?eid=2-s2.0-84978786000&doi=10.1007%2f978-3-319-40250-5_14&partnerID=40&md5=6a11a8ade8900a99d0b270a1a78eac2b
Buhler, C. and Penaz, P. and Miesenberger, K.	2016	15th International Conference on Computers Helping People with Special Needs, ICCHP 2016	Lect. Notes Comput. Sci.	9759		1-574	Springer Verlag		03029743 (ISSN); 9783319412665 (ISBN)	https://www.scopus.com/inward/record.uri?eid=2-s2.0-84978818196&partnerID=40&md5=0b8f7afa8ca070e2b7a7f87cd9324324
Bui, T. and King, C. and Llado, A. and Lee, D. and Leong, G. and Paraparum, A. and Li, I. and Scrivener, K.	2019	App-based supplemental exercise during inpatient orthopaedic rehabilitation increases activity levels: a pilot randomised control trial	Pilot & Feasibility Studies	5		47		Bui, Tram. 1Royal Rehab, 235 Morrison Road, Ryde, NSW 2112 Australia. King, Clayton. 1Royal Rehab, 235 Morrison Road, Ryde, NSW 2112 Australia. Llado, Ana. 1Royal Rehab, 235 Morrison Road, Ryde, NSW 2112 Australia. Lee, Darren. 1Royal Rehab, 235 Morrison Road, Ryde, NSW 2112 Australia. Leong, Grace. 1Royal Rehab, 235 Morrison Road, Ryde, NSW 2112 Australia. Paraparum, Anuka. 1Royal Rehab, 235 Mor…	2055-5784	http://ovidsp.ovid.com/ovidweb.cgi?T=JS&CSC=Y&NEWS=N&PAGE=fulltext&D=prem3&AN=30923628 http://openurl.bibsys.no/openurl?sid=OVID:medline&id=pmid:30923628&id=doi:10.1186%2Fs40814-019-0430-9&issn=2055-5784&isbn=&volume=5&issue=&spage=47&pages=47&date=2019&title=Pilot+%26+Feasibility+Studies&atitle=App-based+supplemental+exercise+during+inpatient+orthopaedic+rehabilitation+increases+activity+levels%…
Buimer, H. and Schellens, R. and Kostelijk, T. and Nemri, A. and Zhao, Y. and Van der Geest, T. and Van Wezel, R.	2019	Opportunities and Pitfalls in Applying Emotion Recognition Software for Persons With a Visual Impairment: Simulated Real Life Conversations	JMIR MHealth and UHealth	7	11	e13722		Buimer, Hendrik. Department of Biophysics, Radboud University, Nijmegen, Netherlands. Buimer, Hendrik. Department of Biomedical Signals and Systems, University of Twente, Enschede, Netherlands. Schellens, Renske. Department of Biophysics, Radboud University, Nijmegen, Netherlands. Kostelijk, Tjerk. VicarVision, Amsterdam, Netherlands. Nemri, Abdellatif. Department of Biomedical Signals and System…	2291-5222	http://ovidsp.ovid.com/ovidweb.cgi?T=JS&CSC=Y&NEWS=N&PAGE=fulltext&D=prem&AN=31750838 http://openurl.bibsys.no/openurl?sid=OVID:medline&id=pmid:31750838&id=doi:10.2196%2F13722&issn=2291-5222&isbn=&volume=7&issue=11&spage=e13722&pages=e13722&date=2019&title=JMIR+MHealth+and+UHealth&atitle=Opportunities+and+Pitfalls+in+Applying+Emotion+Recognition+Software+for+Persons+With+a+Visual+Impairment%3A+Si…
Bulkley, J. E. and McMullen, C. K. and Grant, M. and Wendel, C. and Hornbrook, M. C. and Krouse, R. S.	2018	Ongoing ostomy self-care challenges of long-term rectal cancer survivors	Supportive Care in Cancer	26	11	3933-3939		Bulkley, Joanna E. Kaiser Permanente Center for Health Research, 3800 North Interstate Avenue, Portland, OR, 97227-1110, USA. joanna.e.bulkley@kpchr.org. McMullen, Carmit K. Kaiser Permanente Center for Health Research, 3800 North Interstate Avenue, Portland, OR, 97227-1110, USA. Grant, Marcia. Department of Nursing Research & Education, City of Hope National Medical Center, Duarte, CA, USA. Wend…	1433-7339	http://ovidsp.ovid.com/ovidweb.cgi?T=JS&CSC=Y&NEWS=N&PAGE=fulltext&D=med15&AN=29845420 http://openurl.bibsys.no/openurl?sid=OVID:medline&id=pmid:29845420&id=doi:10.1007%2Fs00520-018-4268-0&issn=0941-4355&isbn=&volume=26&issue=11&spage=3933&pages=3933-3939&date=2018&title=Supportive+Care+in+Cancer&atitle=Ongoing+ostomy+self-care+challenges+of+long-term+rectal+cancer+survivors.&aulast=Bulkley&pid=%…
Bundzel, M.	2018	Towards collective intelligence	2018 IEEE 16th World Symposium on Applied Machine Intelligence and Informatics (SAMI)			000015-000016
Burdea, G. and Kim, N. and Polistico, K. and Kadaru, A. and Grampurohit, N. and Roll, D. and Damiani, F.	2019	Assistive game controller for artificial intelligence-enhanced telerehabilitation post-stroke	Assistive Technology			2021-12-01		Burdea, Grigore. a Bright Cloud International Corp, Center for Commercialization of Innovative Technologies, North Brunswick, New Jersey, USA. Kim, Nam. a Bright Cloud International Corp, Center for Commercialization of Innovative Technologies, North Brunswick, New Jersey, USA. Polistico, Kevin. a Bright Cloud International Corp, Center for Commercialization of Innovative Technologies, North Brun…	1949-3614	http://ovidsp.ovid.com/ovidweb.cgi?T=JS&CSC=Y&NEWS=N&PAGE=fulltext&D=medp&AN=31180276 http://openurl.bibsys.no/openurl?sid=OVID:medline&id=pmid:31180276&id=doi:10.1080%2F10400435.2019.1593260&issn=1040-0435&isbn=&volume=&issue=&spage=1&pages=1-12&date=2019&title=Assistive+Technology&atitle=Assistive+game+controller+for+artificial+intelligence-enhanced+telerehabilitation+post-stroke.&aulast=Burdea…
Burgos, D. and Cimitile, M. and Ducange, P. and Pecori, R. and Raviolo, P. and Picerno, P. and Stracke, C. M.	2019	1st International Workshop on Higher Education Learning Methodologies and Technologies Online, HELMeTO 2019	Commun. Comput. Info. Sci.	1091			Springer		18650929 (ISSN); 9783030312831 (ISBN)	https://www.scopus.com/inward/record.uri?eid=2-s2.0-85075215388&partnerID=40&md5=2aeb7fd242e3fc7cd0afef8a173af101
Burjek, N. E. and Rao, K. E. and Wieser, J. P. and Evans, M. A. and Toaz, E. E. and Balmert, L. C. and Sarwark, J. F. and Jagannathan, N.	2019	Preoperative Pulmonary Function Test Results Are Not Associated with Postoperative Intubation in Children Undergoing Posterior Spinal Fusion for Scoliosis: A Retrospective Observational Study	Anesthesia and Analgesia	129	1	184-191		Department of Pediatric Anesthesiology, Ann and Robert H. Lurie Children's Hospital of Chicago, 225 E Chicago Ave, Box 19, Chicago, IL 60611, United States Department of Anesthesiology, Northwestern University, Feinberg School of Medicine, Chicago, IL, United States Division of Biostatistics, Department of Preventive Medicine, Northwestern University, Feinberg School of Medicine, Chicago, IL, Uni…	00032999 (ISSN)	https://www.scopus.com/inward/record.uri?eid=2-s2.0-85068387673&doi=10.1213%2fANE.0000000000004143&partnerID=40&md5=c99d7527e0463962b5dbad456d607f3e
Burmeister, O. K. and Ritchie, D. and Devitt, A. and Chia, E. and Dresser, G.	2016	Evaluating the social and economic value of the use of telehealth technology to improve self-management by older people living in the community					University of Wollongong, Faculty of Business	School of Computing and Mathematics, Charles Sturt University, Bathurst, Australia Health Services Management Charles Sturt University, Bathurst, Australia Telehealth Registered Nurse CareWest Ltd, Orange, Australia Research and Evaluation CareWest Ltd, Orange, Australia	9781741282672 (ISBN)	https://www.scopus.com/inward/record.uri?eid=2-s2.0-85071649607&partnerID=40&md5=c7d2675933dd79d610fb6525fc110760
Burns, S. P. and Pickens, N. D.	2017	Embedding technology into inter-professional best practices in home safety evaluation	Disability and Rehabilitation: Assistive Technology	12	6	585-591		School of Occupational Therapy, Texas Woman’s University, Dallas, TX, United States	17483107 (ISSN)	https://www.scopus.com/inward/record.uri?eid=2-s2.0-84978985585&doi=10.1080%2f17483107.2016.1189000&partnerID=40&md5=b69e2618bbf741ef3facff4a9337e39a
Burridge, J. H. and Lee, A. C. W. and Turk, R. and Stokes, M. and Whitall, J. and Vaidyanathan, R. and Clatworthy, P. and Hughes, A. M. and Meagher, C. and Franco, E. and Yardley, L.	2017	Telehealth, Wearable Sensors, and the Internet: Will They Improve Stroke Outcomes Through Increased Intensity of Therapy, Motivation, and Adherence to Rehabilitation Programs?	Journal of Neurologic Physical Therapy	41		S32-S38		Burridge, Jane H. Faculty of Health Sciences (J.H.B., R.T., M.S., J.W., A.-M.H., C.M.) and Faculty of Health Psychology (L.Y.), University of Southampton, United Kingdom; Mount Saint Mary's University, Los Angeles, California (A.C.W.L.); The University of Maryland School of Medicine, University of Maryland, Baltimore, Maryland (J.W.); Faculty of Engineering, Department of Mechanical Engineering, …	1557-0584	http://ovidsp.ovid.com/ovidweb.cgi?T=JS&CSC=Y&NEWS=N&PAGE=fulltext&D=medc&AN=28628594 http://openurl.bibsys.no/openurl?sid=OVID:medline&id=pmid:28628594&id=doi:10.1097%2FNPT.0000000000000183&issn=1557-0576&isbn=&volume=41&issue=3&spage=S32&pages=S32-S38&date=2017&title=Journal+of+Neurologic+Physical+Therapy&atitle=Telehealth%2C+Wearable+Sensors%2C+and+the+Internet%3A+Will+They+Improve+Stroke+Outc…
Burton, R. and O'Connell, M. E. and Morgan, D. G.	2016	Exploring interest and goals for videoconferencing delivered cognitive rehabilitation with rural individuals with mild cognitive impairment or dementia	Neurorehabilitation	39	2	329-42		Burton, Rachel. Department of Psychology, University of Saskatchewan, Saskatoon, Canada. O'Connell, Megan E. Department of Psychology, University of Saskatchewan, Saskatoon, Canada. Morgan, Debra G. Canadian Centre for Health and Safety in Agriculture, Medicine, University of Saskatchewan, Canada.	1878-6448	http://ovidsp.ovid.com/ovidweb.cgi?T=JS&CSC=Y&NEWS=N&PAGE=fulltext&D=med13&AN=27372368 http://openurl.bibsys.no/openurl?sid=OVID:medline&id=pmid:27372368&id=doi:10.3233%2FNRE-161364&issn=1053-8135&isbn=&volume=39&issue=2&spage=329&pages=329-42&date=2016&title=Neurorehabilitation&atitle=Exploring+interest+and+goals+for+videoconferencing+delivered+cognitive+rehabilitation+with+rural+individuals+wit…
Busacca, M. L. and Anderson, A. and Moore, D. W.	2015	Self-Management for Primary School Students Demonstrating Problem Behavior in Regular Classrooms: Evidence Review of Single-Case Design Research	Journal of Behavioral Education	24	4	373-401		Krongold Centre, Building 5, Faculty of Education, Monash University, Clayton Campus, Clayton, VIC 3800, Australia	10530819 (ISSN)	https://www.scopus.com/inward/record.uri?eid=2-s2.0-84947495393&doi=10.1007%2fs10864-015-9230-3&partnerID=40&md5=291e015ee5e89a74d85eba0c4861c4ca
Bush, M. L. and Hardin, B. and Rayle, C. and Lester, C. and Studts, C. R. and Shinn, J. B.	2015	Rural barriers to early diagnosis and treatment of infant hearing loss in Appalachia	Otology & Neurotology	36	1	93-8		Bush, Matthew L. *Department of Otolaryngology-Head and Neck Surgery, University of Kentucky Medical Center, Lexington University of Kentucky College of Medicine, Lexington; ++Cabinet for Health and Family Services Commission for Children With Special Health Care Needs, Louisville; and Department of Health Behavior, College of Public Health, University of Kentucky, Lexington, Kentucky, U.S.A.	1537-4505	http://ovidsp.ovid.com/ovidweb.cgi?T=JS&CSC=Y&NEWS=N&PAGE=fulltext&D=med12&AN=25325844 http://openurl.bibsys.no/openurl?sid=OVID:medline&id=pmid:25325844&id=doi:10.1097%2FMAO.0000000000000636&issn=1531-7129&isbn=&volume=36&issue=1&spage=93&pages=93-8&date=2015&title=Otology+%26+Neurotology&atitle=Rural+barriers+to+early+diagnosis+and+treatment+of+infant+hearing+loss+in+Appalachia.&aulast=Bush&pid…
Bush, M. L. and Sprang, R.	2019	Management of Hearing Loss Through Telemedicine	JAMA Otolaryngology-- Head & Neck Surgery	145	3	204-205		Bush, Matthew L. Department of Otolaryngology-Head and Neck Surgery, University of Kentucky Medical Center, Lexington. Sprang, Rob. Kentucky TeleCare, University of Kentucky Medical Center, Lexington.	2168-619X	http://ovidsp.ovid.com/ovidweb.cgi?T=JS&CSC=Y&NEWS=N&PAGE=fulltext&D=medc&AN=30629087 http://openurl.bibsys.no/openurl?sid=OVID:medline&id=pmid:30629087&id=doi:10.1001%2Fjamaoto.2018.3885&issn=2168-6181&isbn=&volume=145&issue=3&spage=204&pages=204-205&date=2019&title=JAMA+Otolaryngology--+Head+%26+Neck+Surgery&atitle=Management+of+Hearing+Loss+Through+Telemedicine.&aulast=Bush&pid=%3Cauthor%3EBus…
Bush, M. L. and Thompson, R. and Irungu, C. and Ayugi, J.	2016	The Role of Telemedicine in Auditory Rehabilitation: A Systematic Review	Otology & Neurotology	37	10	1466-1474		Bush, Matthew L. *Department of Otolaryngology-Head and Neck Surgery, University of Kentucky Medical Center, Lexington, Kentucky Division of Otolaryngology-Head and Neck Surgery, Department of Surgery, University of Nairobi College of Medicine, Nairobi, Kenya.	1537-4505	http://ovidsp.ovid.com/ovidweb.cgi?T=JS&CSC=Y&NEWS=N&PAGE=fulltext&D=med13&AN=27755363 http://openurl.bibsys.no/openurl?sid=OVID:medline&id=pmid:27755363&id=doi:10.1097%2FMAO.0000000000001236&issn=1531-7129&isbn=&volume=37&issue=10&spage=1466&pages=1466-1474&date=2016&title=Otology+%26+Neurotology&atitle=The+Role+of+Telemedicine+in+Auditory+Rehabilitation%3A+A+Systematic+Review.&aulast=Bush&pid=%…
Bush, Ruth A. and Stahmer, Aubyn C. and Connelly, Cynthia D.	2016	Exploring perceptions and use of the electronic health record by parents of children with autism spectrum disorder: A qualitative study	Health Informatics Journal	22	3	702-711		Rady Children’s Hospital—San Diego, USA; University of San Diego, USA UC Davis MIND Institute, USA	1460-4582	http://search.ebscohost.com/login.aspx?direct=true&db=cin20&AN=117337716&site=ehost-live
Bustamante, F. A. R. and Amado-Salvatierra, H. R. and Tortosa, S. O. and Hilera, J. R.	2018	Training engineering educators on accessible and inclusive learning design	International Journal of Engineering Education	34	5	1538-1548		Department of Human and Social Sciences, UNIMINUTO, Colombia GES Department, Galileo University, Guatemala Computing Sciences Department, Universidad de Alcalá, Spain	0949149X (ISSN)	https://www.scopus.com/inward/record.uri?eid=2-s2.0-85052706767&partnerID=40&md5=beaa91bb3d6d4c3c3e355bebd8dbe8b7
Butler, Janine	2019	Perspectives of Deaf and Hard of Hearing Viewers of Captions	American Annals of the Deaf	163	5	534-553			0002-726X	http://search.ebscohost.com/login.aspx?direct=true&db=cin20&AN=134445980&site=ehost-live
Büyüktür, Ayşe G. and Ackerman, Mark S. and Newman, Mark W. and Hung, Pei-Yao	2017	Design considerations for semi-automated tracking: self-care plans in spinal cord injury	Proceedings of the 11th EAI International Conference on Pervasive Computing Technologies for Healthcare			183–192	Association for Computing Machinery	Barcelona, Spain		https://doi.org/10.1145/3154862.3154870
Buzzi, M. and Leporini, B. and Meattini, C.	2019	Design guidelines for web interfaces of home automation systems accessible via screen reader	Journal of Web Engineering	18	4	477-511		IIT-CNR, Pisa, Italy ISTI-CNR, Pisa, Italy	15409589 (ISSN)	https://www.scopus.com/inward/record.uri?eid=2-s2.0-85071253790&doi=10.13052%2fjwe1540-9589.18468&partnerID=40&md5=000da13e47318cdeaf85bf29da681fd2
Buzzi, M. and Leporini, B. and Meattini, C. and Escalona, M. J. and Monfort, V. and Majchrzak, T. A. and Mayo, F. J. D.	2018	Simple smart homes web interfaces for blind people				223-230	SciTePress	Institute of Informatics and Telematics, IIT-CNR, via Moruzzi 1, Pisa, Italy Institute of Information Science and Technologies, ISTI-CNR, via Moruzzi 1, Pisa, Italy	9789897583247 (ISBN)	https://www.scopus.com/inward/record.uri?eid=2-s2.0-85058996071&partnerID=40&md5=3921b0de289fc66e574dea64fa97c3ea
Buzzi, M. C. and Buzzi, M. and Perrone, E. and Senette, C.	2019	Personalized technology-enhanced training for people with cognitive impairment	Universal Access in the Information Society	18	4	891-907		IIT (Institute of Informatics and Telematics), CNR (National Research Council), IIT-CNR, via G. Moruzzi 1 I-56124, Pisa, Italy	16155289 (ISSN)	https://www.scopus.com/inward/record.uri?eid=2-s2.0-85046694808&doi=10.1007%2fs10209-018-0619-3&partnerID=40&md5=59a9a2c9fa83414cf0e9cc28296d2ffe
Buzzi, Maria Claudia and Buzzi, Marina and Leporini, Barbara and Trujillo, Amaury	2017	Analyzing visually impaired people’s touch gestures on smartphones		76	4	5141–5169			1380-7501	https://doi.org/10.1007/s11042-016-3594-9
Buzzi, Maria Claudia and Paolini, Gabriella and Senette, Caterina and Buzzi, Marina and Paratore, Maria Teresa	2019	Designing an accessible web app to teach piano to students with autism	Proceedings of the 13th Biannual Conference of the Italian SIGCHI Chapter: Designing the next interaction			Article 4	Association for Computing Machinery	Padova, Italy		https://doi.org/10.1145/3351995.3352037
Caballero, A. R. and Niguidula, J. D. and Caballero, J. M.	2019	Disaster Risk Management Training Simulation for People with Hearing Impairment: A Design and Implementation of ASL Assisted Model Using Virtual Reality				60-64	Institute of Electrical and Electronics Engineers Inc.	Lyceum of the Philippines University, College of Technology, Manila, Philippines Technological Institute of the Philippines, College of Information Technology Education, Manila, Philippines	9781728110196 (ISBN)	https://www.scopus.com/inward/record.uri?eid=2-s2.0-85076728277&doi=10.1109%2fINCIT.2019.8912094&partnerID=40&md5=202cdfbb1d38042fdc147c59c7fd839a
Cabana, F. and Page, C. and Svotelis, A. and Langlois-Michaud, S. and Tousignant, M.	2016	Is an in-home telerehabilitation program for people with proximal humerus fracture as effective as a conventional face-to face rehabilitation program? A study protocol for a noninferiority randomized clinical trial	BMC Sports Science, Medicine and Rehabilitation	8	1	27		Cabana, Francois. Department of surgery, Faculty of Medicine and Health Sciences, Universite de Sherbrooke, 3001 12e Avenue Nord, Sherbrooke, J1H 5N4 QC Canada. Page, Catherine. Research Centre on Aging, Centre integre universitaire de sante et de services sociaux de l'Estrie - Centre hospitalier universitaire de Sherbrooke (CIUSSS de l'Estrie CHUS), 1036 Belvedere Sud, Sherbrooke, J1H 4C4 QC Can…	2052-1847	http://ovidsp.ovid.com/ovidweb.cgi?T=JS&CSC=Y&NEWS=N&PAGE=fulltext&D=prem2&AN=27570627 http://openurl.bibsys.no/openurl?sid=OVID:medline&id=pmid:27570627&id=doi:10.1186%2Fs13102-016-0051-z&issn=2052-1847&isbn=&volume=8&issue=1&spage=27&pages=27&date=2016&title=BMC+Sports+Science%2C+Medicine+and+Rehabilitation&atitle=Is+an+in-home+telerehabilitation+program+for+people+with+proximal+humerus+fractur…
Cabre, C. and Colungo, C. and Vinagre, I. and Jansa, M. and Conget, I.	2020	Frequency and awareness of hypoglycemia in patients with Type 2 Diabetes treated with two or more insulin injections in primary care outpatient clinics	Primary care diabetes	14	2	168-172		Cabre, Carla. Diabetes Unit, Endocrinology and Nutrition Dpt. Hospital Clinic, Barcelona, Spain. Colungo, Cristina. Diabetes Unit, Endocrinology and Nutrition Dpt. Hospital Clinic, Barcelona, Spain; Research in Primary Care, Institut d'Investigacions Biomediques August Pi i Sunyer (IDIBAPS), Barcelona, Spain; Comte Borrell Primary Health-Care Center, Consorci d'Atencio Primaria de Salut de' Eixam…	1878-0210	http://ovidsp.ovid.com/ovidweb.cgi?T=JS&CSC=Y&NEWS=N&PAGE=fulltext&D=prem&AN=31474469 http://openurl.bibsys.no/openurl?sid=OVID:medline&id=pmid:31474469&id=doi:10.1016%2Fj.pcd.2019.08.001&issn=1878-0210&isbn=&volume=14&issue=2&spage=168&pages=168-172&date=2020&title=Primary+care+diabetes&atitle=Frequency+and+awareness+of+hypoglycemia+in+patients+with+Type+2+Diabetes+treated+with+two+or+more+insul…
Cabrera Medina, B. and Zuñiga-Prieto, M. and Botto-Tobar, M. and Zambrano Vizuete, M. and Torres-Carrion, P. and Montes Leon, S. and Pizarro Vasquez, G. and Durakovic, B.	2020	Automation of the Generation of Accessible Digital Educational Material for Students with Visual Disabilities	Commun. Comput. Info. Sci.	1195		426-439	Springer	Facultad de Ingeniería, Universidad de Cuenca, Av. 12 de Abril, Cuenca, 010107, Ecuador Departamento de Ciencias de la Computación, Av. 12 de Abril, Cuenca, 010107, Ecuador	18650929 (ISSN); 9783030425302 (ISBN)	https://www.scopus.com/inward/record.uri?eid=2-s2.0-85082397469&doi=10.1007%2f978-3-030-42531-9_34&partnerID=40&md5=576e4efa91f5c5b0ac62bc3f3212c8d8
Cabrera, Rafael and Molina, Alberto and Gmez, Isabel and Garca-Heras, Joaqun	2017	Kinect as an access device for people with cerebral palsy		108		62–69			1071-5819	https://doi.org/10.1016/j.ijhcs.2017.07.004
Cabrita, M. and Tabak, M. and Vollenbroek-Hutten, M. M.	2019	Older Adults' Attitudes Toward Ambulatory Technology to Support Monitoring and Coaching of Healthy Behaviors: Qualitative Study	24058297	2	1	e10476		Cabrita, Miriam. eHealth Group, Roessingh Research and Development, Enschede, Netherlands. Cabrita, Miriam. Biomedical Signals and Systems Group, Faculty of Electrical Engineering, Mathematics and Computer Science, University of Twente, Enschede, Netherlands. Tabak, Monique. eHealth Group, Roessingh Research and Development, Enschede, Netherlands. Tabak, Monique. Biomedical Signals and Systems Gr…	2561-7605	http://ovidsp.ovid.com/ovidweb.cgi?T=JS&CSC=Y&NEWS=N&PAGE=fulltext&D=prem3&AN=31518252 http://openurl.bibsys.no/openurl?sid=OVID:medline&id=pmid:31518252&id=doi:10.2196%2F10476&issn=2561-7605&isbn=&volume=2&issue=1&spage=e10476&pages=e10476&date=2019&title=24058297&atitle=Older+Adults%27+Attitudes+Toward+Ambulatory+Technology+to+Support+Monitoring+and+Coaching+of+Healthy+Behaviors%3A+Qualitative+…
Caddick, Nick and Cullen, Helen and Clarke, Amanda and Fossey, Matt and Hill, Michael and McGill, Gill and Greaves, Jane and Taylor, Teri and Meads, Catherine and Kiernan, Matthew D.	2019	Ageing, limb-loss and military veterans: a systematic review of the literature	Ageing & Society	39	8	1582-1610		Veterans and Families Institute, Anglia Ruskin University, Chelmsford, UK. Walking with the Wounded, Melton Constable, UK. Department of Healthcare, Northumbria University, Newcastle upon Tyne, UK. Department of Sport, Exercise and Rehabilitation, Northumbria University, Newcastle upon Tyne, UK. Faculty of Health, Social Care and Education, Anglia Ruskin University, Cambridge, UK.	0144-686X	http://search.ebscohost.com/login.aspx?direct=true&db=cin20&AN=137330156&site=ehost-live
Cahill, L. S. and Lannin, N. A. and Mak-Yuen, Y. Y. K. and Turville, M. L. and Carey, L. M.	2018	Changing practice in the assessment and treatment of somatosensory loss in stroke survivors: protocol for a knowledge translation study	BMC Health Services Research	18	1	34		Cahill, Liana S. Occupational Therapy, School of Allied Health, La Trobe University, Bundoora, Australia. liana.cahill@florey.edu.au. Cahill, Liana S. Neurorehabilitation and Recovery, Stroke Division, The Florey Institute of Neuroscience and Mental Health, Melbourne, Australia. liana.cahill@florey.edu.au. Cahill, Liana S. School of Allied Health, Australian Catholic University, Melbourne, Austra…	1472-6963	http://ovidsp.ovid.com/ovidweb.cgi?T=JS&CSC=Y&NEWS=N&PAGE=fulltext&D=med15&AN=29361937 http://openurl.bibsys.no/openurl?sid=OVID:medline&id=pmid:29361937&id=doi:10.1186%2Fs12913-018-2829-z&issn=1472-6963&isbn=&volume=18&issue=1&spage=34&pages=34&date=2018&title=BMC+Health+Services+Research&atitle=Changing+practice+in+the+assessment+and+treatment+of+somatosensory+loss+in+stroke+survivors%3A+protoc…
Cahill, S. R. and Makadon, H. J.	2017	If They Don't Count Us, We Don't Count: Trump Administration Rolls Back Sexual Orientation and Gender Identity Data Collection	Lgbt Health	4	3	171-173		Cahill, Sean R. 1 Health Policy Research, The Fenway Institute, Fenway Health, Boston, Massachusetts. Makadon, Harvey J. 2 Division of General Medicine and Primary Care, Department of Medicine, Beth Israel Deaconess Medical Center, Harvard Medical School, Boston, Massachusetts.	2325-8306	http://ovidsp.ovid.com/ovidweb.cgi?T=JS&CSC=Y&NEWS=N&PAGE=fulltext&D=med14&AN=28453387 http://openurl.bibsys.no/openurl?sid=OVID:medline&id=pmid:28453387&id=doi:10.1089%2Flgbt.2017.0073&issn=2325-8292&isbn=&volume=4&issue=3&spage=171&pages=171-173&date=2017&title=Lgbt+Health&atitle=If+They+Don%27t+Count+Us%2C+We+Don%27t+Count%3A+Trump+Administration+Rolls+Back+Sexual+Orientation+and+Gender+Identi…
Cahn, A. and Akirov, A. and Raz, I.	2018	Digital health technology and diabetes management	Journal of Diabetes	10	1	2017-10-01		The Diabetes Unit, Hadassah Hebrew University Hospital, Jerusalem, Israel Endocrinology and Metabolism Unit, Hadassah Hebrew University Hospital, Jerusalem, Israel Institute of Endocrinology, Rabin Medical Center – Beilinson Hospital, Petach-Tikva, Israel Sackler School of Medicine, Tel Aviv University, Tel Aviv, Israel	17530393 (ISSN)	https://www.scopus.com/inward/record.uri?eid=2-s2.0-85039149178&doi=10.1111%2f1753-0407.12606&partnerID=40&md5=dd4ca1cfbf90d96f2324a57930c422cd
Cai, Y. and Chiew, R. and Nay, Z. T. and Indhumathi, C. and Huang, L.	2017	Design and development of VR learning environments for children with ASD	Interactive Learning Environments	25	8	1098-1109		Institute for Media Innovation, Nanyang Technological University, Singapore School of Mechanical & Aerospace Engineering, Nanyang Technological University, Singapore AWWA School, Singapore	10494820 (ISSN)	https://www.scopus.com/inward/record.uri?eid=2-s2.0-85014531793&doi=10.1080%2f10494820.2017.1282877&partnerID=40&md5=6a321b9e408109b628edf466f9def7f0
Calabro, R. S. and Bramanti, A. and Garzon, M. and Celesti, A. and Russo, M. and Portaro, S. and Naro, A. and Manuli, A. and Tonin, P. and Bramanti, P.	2018	Telerehabilitation in individuals with severe acquired brain injury: Rationale, study design, and methodology	Medicine	97	50	e13292		Calabro, Rocco Salvatore. IRCCS Centro Neurolesi Bonino Pulejo. Bramanti, Alessia. IRCCS Centro Neurolesi Bonino Pulejo. Garzon, Martina. IRCCS San Camillo Hospital Foundation, Venice. Celesti, Antonio. University of Messina, Messina. Russo, Margherita. U.O.C. Neurologia GOM Melacrino-Morelli-Bianchi, Reggio Calabria. Portaro, Simona. IRCCS Centro Neurolesi Bonino Pulejo. Naro, Antonino. IRCCS Ce…	1536-5964	http://ovidsp.ovid.com/ovidweb.cgi?T=JS&CSC=Y&NEWS=N&PAGE=fulltext&D=med15&AN=30557976 http://openurl.bibsys.no/openurl?sid=OVID:medline&id=pmid:30557976&id=doi:10.1097%2FMD.0000000000013292&issn=0025-7974&isbn=&volume=97&issue=50&spage=e13292&pages=e13292&date=2018&title=Medicine&atitle=Telerehabilitation+in+individuals+with+severe+acquired+brain+injury%3A+Rationale%2C+study+design%2C+and+method…
Calafate, C. and Marquez-Barja, J. and Guidi, B. and Ricci, L. and Gaggi, O.	2018	3rd International Conference on Smart Objects and Technologies for Social Good, GOODTECHS 2017	Lect. Notes Inst. Comput. Sci. Soc. Informatics Telecommun. Eng.	233			Springer Verlag		18678211 (ISSN); 9783319761107 (ISBN)	https://www.scopus.com/inward/record.uri?eid=2-s2.0-85043606458&partnerID=40&md5=aa61c36199c7a34f3e833b0f00c70dff
Cáliz, D. and Gomez, J. and Alamán, X. and Martínez, L. and Cáliz, R. and Terán, C. and Caballero-Gil, P. and Garcia, C. R. and Quesada-Arencibia, A. and Burmester, M.	2016	Evaluation of a usability testing guide for mobile applications focused on people with down syndrome (USATESTDOWN)	Lect. Notes Comput. Sci.	10069		497-502	Springer Verlag	CETTICO Research Group, ETSIINF, Technical University of Madrid, Campus de Montgancedo, Boadilla del Monte, Madrid 28660, Spain Department of Computer Engineering, Autonomous University of Madrid, C/Francisco Tomás y Valiente, 11, Madrid, 28049, Spain FIS Group, Departamento de Informática y Ciencias de la Computación (DICC), EPN, Escuela Politécnica Nacional, Ladrón de Guevara E11-25 y, Andalucí…	03029743 (ISSN); 9783319487458 (ISBN)	https://www.scopus.com/inward/record.uri?eid=2-s2.0-84999027830&doi=10.1007%2f978-3-319-48746-5_51&partnerID=40&md5=b9046d9b7a0947952357c72581e21a1a
Callaway, L. and Tregloan, K.	2018	Government perspectives on housing, technology and support design within Australia's National Disability Strategy	Australian Journal of Social Issues	53	3	206-222		Occupational Therapy Department, Faculty of Medicine, Nursing and Health Sciences, Monash University, Frankston, VIC, Australia Neuroskills Pty Ltd, Sandringham, VIC, Australia Architecture Department, Faculty of Architecture, Monash Art Design and Architecture, Monash University, Caulfield, VIC, Australia	01576321 (ISSN)	https://www.scopus.com/inward/record.uri?eid=2-s2.0-85047831393&doi=10.1002%2fajs4.40&partnerID=40&md5=aae9705c02b593c5d4b267866174b4c8
Calle-Romero, P. and Valverde-Galán, P. and Robles-Bykbaev, Y. and Barros-Pontón, M. E. and Cañizares-Jarrín, L. and Robles-Bykbaev, V. and Ingavélez-Guerra, P. and Orellana-Peralta, J.	2017	YOCASTA: A ludic-interactive system to support the detection of anxiety and lack of concentration in children with disabilities	2017 IEEE International Autumn Meeting on Power, Electronics and Computing (ROPEC)			2021-06-01			2573-0770
Calle-Urgilez, K. and Mena-Salcedo, M. F. and Robles-Bykbaev, Y. and Robles-Bykbaev, V. and Carpio, H. T.	2018	Virtual learning environment for children with disabilities: A proposal based on MOODLE and content management with over the Top (OTT) technology		2018		67-73	Institute of Electrical and Electronics Engineers Inc.	GI-IATa, Cátedra UNESCO Tecnologías de Apoyo para la Inclusión Educativa, Universidad Politécnica Salesiana, Cuenca, Ecuador, Ecuador Grupo de Investigacion en Terapia Celular y Medicina Regenerativa (TCMR), Departamento de Medicina, PROTERM, MODES, Universidad de A Coruna, Spain Instituto de Parálisis Cerebral Del Azuay (IPCA), Cuenca, Ecuador, Ecuador	9781538623633 (ISBN)	https://www.scopus.com/inward/record.uri?eid=2-s2.0-85047356804&doi=10.1109%2fCONIELECOMP.2018.8327177&partnerID=40&md5=3c6e333d93789d6de3d4ab414e28cb5e
Caller, T. A. and Secore, K. L. and Ferguson, R. J. and Roth, R. M. and Alexandre, F. P. and Henegan, P. L. and Harrington, J. J. and Jobst, B. C.	2015	Design and feasibility of a memory intervention with focus on self-management for cognitive impairment in epilepsy	Epilepsy & Behavior	44		192-4		Caller, Tracie A. Department of Neurology, Dartmouth-Hitchcock Medical Center, Lebanon, NH, USA. Electronic address: Tracie.A.Caller@dartmouth.edu. Secore, Karen L. Department of Neurology, Dartmouth-Hitchcock Medical Center, Lebanon, NH, USA. Ferguson, Robert J. Eastern Maine Medical Center, Bangor, ME, USA. Roth, Robert M. Neuropsychology Program, Department of Psychiatry, Geisel School of Medi…	1525-5069	http://ovidsp.ovid.com/ovidweb.cgi?T=JS&CSC=Y&NEWS=N&PAGE=fulltext&D=med12&AN=25731132 http://openurl.bibsys.no/openurl?sid=OVID:medline&id=pmid:25731132&id=doi:10.1016%2Fj.yebeh.2014.12.036&issn=1525-5050&isbn=&volume=44&issue=&spage=192&pages=192-4&date=2015&title=Epilepsy+%26+Behavior&atitle=Design+and+feasibility+of+a+memory+intervention+with+focus+on+self-management+for+cognitive+impairment+…
Callinan, C. E. and Kenney, B. and Hark, L. A. and Murchison, A. P. and Dai, Y. and Leiby, B. E. and Mayro, E. L. and Bilson, J. and Haller, J. A.	2017	Improving Follow-Up Adherence in a Primary Eye Care Setting	American Journal of Medical Quality	32	1	73-79		Wills Eye Hospital, Philadelphia, PA, United States Thomas Jefferson University, Philadelphia, PA, United States	10628606 (ISSN)	https://www.scopus.com/inward/record.uri?eid=2-s2.0-85009471581&doi=10.1177%2f1062860615616860&partnerID=40&md5=09d5bf3179fecca322a4ad5848d23e47
Calman, N. and Little, V. and Garozzo, S.	2015	Electronic Health Records: Optimizing Communication to Support the Nonverbal Medical Patient With Developmental Disabilities	Progress in Community Health Partnerships	9	4	591-4			1557-0541	http://ovidsp.ovid.com/ovidweb.cgi?T=JS&CSC=Y&NEWS=N&PAGE=fulltext&D=med12&AN=26639385 http://openurl.bibsys.no/openurl?sid=OVID:medline&id=pmid:26639385&id=doi:10.1353%2Fcpr.2015.0070&issn=1557-0541&isbn=&volume=9&issue=4&spage=591&pages=591-4&date=2015&title=Progress+in+Community+Health+Partnerships&atitle=Electronic+Health+Records%3A+Optimizing+Communication+to+Support+the+Nonverbal+Medical+Pa…
Calner, T. and Nordin, C. and Eriksson, M. K. and Nyberg, L. and Gard, G. and Michaelson, P.	2017	Effects of a self-guided, web-based activity programme for patients with persistent musculoskeletal pain in primary healthcare: A randomized controlled trial	European Journal of Pain	21	6	1110-1120		Calner, T. Division of Health and Rehabilitation, Department of Health Sciences, Lulea University of Technology, Sweden. Nordin, C. Department of Primary Health care, Region Norrbotten, Lulea, Sweden. Eriksson, M K. Division of Health and Rehabilitation, Department of Health Sciences, Lulea University of Technology, Sweden. Eriksson, M K. Department of Public Health, Region Norrbotten, Lulea, Swe…	1532-2149	http://ovidsp.ovid.com/ovidweb.cgi?T=JS&CSC=Y&NEWS=N&PAGE=fulltext&D=med14&AN=28464364 http://openurl.bibsys.no/openurl?sid=OVID:medline&id=pmid:28464364&id=doi:10.1002%2Fejp.1012&issn=1090-3801&isbn=&volume=21&issue=6&spage=1110&pages=1110-1120&date=2017&title=European+Journal+of+Pain&atitle=Effects+of+a+self-guided%2C+web-based+activity+programme+for+patients+with+persistent+musculoskeletal+pai…
Calvo, Rocio and Seyedarabi, Faezeh and Savva, Andreas	2016	Beyond Web Content Accessibility Guidelines: Expert Accessibility Reviews	Proceedings of the 7th International Conference on Software Development and Technologies for Enhancing Accessibility and Fighting Info-exclusion			77–84	Association for Computing Machinery	Vila Real, Portugal		https://doi.org/10.1145/3019943.3019955
Camden, C. and Couture, M. and Pratte, G. and Morin, M. and Roberge, P. and Poder, T. and Maltais, D. B. and Jasmin, E. and Hurtubise, K. and Ducreux, E. and Leger, F. and Zwicker, J. and Berbari, J. and Fallon, F. and Tousignant, M.	2019	Recruitment, use, and satisfaction with a web platform supporting families of children with suspected or diagnosed developmental coordination disorder: a randomized feasibility trial	Developmental neurorehabilitation	22	7	470-478		Camden, Chantal. School of rehabilitation, University of Sherbrooke, Canada. Couture, Melanie. School of rehabilitation, University of Sherbrooke, Canada. Pratte, Gabrielle. School of rehabilitation, University of Sherbrooke, Canada. Morin, Melanie. School of rehabilitation, University of Sherbrooke, Canada. Roberge, Pasquale. School of rehabilitation, University of Sherbrooke, Canada. Poder, Tho…	1751-8431	http://ovidsp.ovid.com/ovidweb.cgi?T=JS&CSC=Y&NEWS=N&PAGE=fulltext&D=med16&AN=30273508 http://openurl.bibsys.no/openurl?sid=OVID:medline&id=pmid:30273508&id=doi:10.1080%2F17518423.2018.1523243&issn=1751-8423&isbn=&volume=22&issue=7&spage=470&pages=470-478&date=2019&title=Developmental+neurorehabilitation&atitle=Recruitment%2C+use%2C+and+satisfaction+with+a+web+platform+supporting+families+of+chil…
Cameron, J.	2015	Implementation of an OT-led clinic for chemotherapy induced peripheral neuropathy...39th annual conference and exhibition of the College of Occupational Therapists, Brighton, Sussex, England, June 30-July 2, 2015	British Journal of Occupational Therapy	78		61-62		NHS Greater Glasgow & Clyde, UK	0308-0226	http://search.ebscohost.com/login.aspx?direct=true&db=cin20&AN=114116997&site=ehost-live
Candello, Heloisa and Pinhanez, Claudio and Figueiredo, Flavio	2017	Typefaces and the Perception of Humanness in Natural Language Chatbots	Proceedings of the 2017 CHI Conference on Human Factors in Computing Systems			3476–3487	Association for Computing Machinery	Denver, Colorado, USA		https://doi.org/10.1145/3025453.3025919
Candeo, R. and Rossini, M. and Aruanno, B. and Covarrubias, M. and Miesenberger, K. and Kouroupetroglou, G.	2018	Design of a low-cost exoskeleton for hand tele-rehabilitation after stroke	Lect. Notes Comput. Sci.	10896		395-398	Springer Verlag	Politecnico di Milano, Dipartimento di Meccanica, Milano, Italy Valduce Hospital, Villa Beretta, Rehabilitation Centre, Costa Masnaga, Italy	03029743 (ISSN); 9783319942766 (ISBN)	https://www.scopus.com/inward/record.uri?eid=2-s2.0-85049789290&doi=10.1007%2f978-3-319-94277-3_62&partnerID=40&md5=b1302db7b3acce29be8c3e00847f68a9
Candiotti, J. and Sundaram, S. A. and Daveler, B. and Gebrosky, B. and Grindle, G. and Wang, H. and Cooper, R. A.	2017	Kinematics and Stability Analysis of a Novel Power Wheelchair When Traversing Architectural Barriers	Topics in Spinal Cord Injury Rehabilitation	23	2	110-119		Candiotti, Jorge. Human Engineering Research Laboratories, VA Pittsburgh Healthcare System, Pittsburgh, Pennsylvania. Candiotti, Jorge. Department of Rehabilitation Science and Technology, University of Pittsburgh, Pittsburgh, Pennsylvania. Sundaram, S Andrea. Human Engineering Research Laboratories, VA Pittsburgh Healthcare System, Pittsburgh, Pennsylvania. Sundaram, S Andrea. Department of Reha…	1945-5763	http://ovidsp.ovid.com/ovidweb.cgi?T=JS&CSC=Y&NEWS=N&PAGE=fulltext&D=med14&AN=29339887 http://openurl.bibsys.no/openurl?sid=OVID:medline&id=pmid:29339887&id=doi:10.1310%2Fsci2302-110&issn=1082-0744&isbn=&volume=23&issue=2&spage=110&pages=110-119&date=2017&title=Topics+in+Spinal+Cord+Injury+Rehabilitation&atitle=Kinematics+and+Stability+Analysis+of+a+Novel+Power+Wheelchair+When+Traversing+Architec…
Candiotti, J. and Wang, H. and Chung, C. S. and Kamaraj, D. C. and Grindle, G. G. and Shino, M. and Cooper, R. A.	2016	Design and evaluation of a seat orientation controller during uneven terrain driving	Medical Engineering & Physics	38	3	241-7		Candiotti, Jorge. Department of Rehabilitation Sciences and Technology, School of Health and Rehabilitation Sciences, University of Pittsburgh, United States. Wang, Hongwu. Department of Rehabilitation Sciences and Technology, School of Health and Rehabilitation Sciences, University of Pittsburgh, United States. Chung, Cheng-Shiu. Department of Rehabilitation Sciences and Technology, School of He…	1873-4030	http://ovidsp.ovid.com/ovidweb.cgi?T=JS&CSC=Y&NEWS=N&PAGE=fulltext&D=med13&AN=26774421 http://openurl.bibsys.no/openurl?sid=OVID:medline&id=pmid:26774421&id=doi:10.1016%2Fj.medengphy.2015.12.007&issn=1350-4533&isbn=&volume=38&issue=3&spage=241&pages=241-7&date=2016&title=Medical+Engineering+%26+Physics&atitle=Design+and+evaluation+of+a+seat+orientation+controller+during+uneven+terrain+driving.&au…
Candiotti, Jorge L. and Kamaraj, Deepan C. and Daveler, Brandon and Chung, Cheng-Shiu and Grindle, Garrett G. and Cooper, Rosemarie and Cooper, Rory A.	2019	Usability Evaluation of a Novel Robotic Power Wheelchair for Indoor and Outdoor Navigation	Archives of Physical Medicine & Rehabilitation	100	4	627-637		Center of Excellence in Wheelchairs and Associated Rehabilitation Engineering, Veterans Affairs Pittsburgh Healthcare System and Human Engineering Research Laboratories, Pittsburgh, PA Department of Rehabilitation Sciences and Technology, School of Health and Rehabilitation Sciences, University of Pittsburgh, Pittsburgh, PA	0003-9993	http://search.ebscohost.com/login.aspx?direct=true&db=cin20&AN=135512997&site=ehost-live
Cano, S. and Collazos, C. A. and Aristizábal, L. F. and Moreira, F. and Zaphiris, P. and Ioannou, A.	2017	Augmentative and alternative communication in the literacy teaching for deaf children	Lect. Notes Comput. Sci.	10296		123-133	Springer Verlag	LIDIS Group, University of San Buenaventura, Cali, Colombia IDIS Group, University of Cauca, Colombian, Popayan, Colombia GRINTIC Group, Institución Universitaria Antonio José Camacho, Cali, Colombia Portucalense Institute for Legal Research - IJP, Univ Portucalense, Rua Dr. António Bernardino Almeida, 541-619, Porto, 4200-072, Portugal IEETA, Univ Aveiro, Aveiro, Portugal	03029743 (ISSN); 9783319585147 (ISBN)
Cano, S. and Collazos, C. A. and Manresa-Yee, C. and Peñeñory, V. and Garcia-Penalvo, F. J. and Penichet, V. M. R. and de la Rubia Cuestas, E. J. and Lopez, L. M.	2016	Principles of design for serious games to teaching of literacy for children with hearing disabilities					Association for Computing Machinery	University of San Buenaventura Colombia, Grupo LIDIS, Colombia University of Cauca Colombia, Grupo IDIS, Colombia Universitat de les Illes Balears España, Unidad de Gráficos, Visión por Ordenador e IA, Spain	9781450341196 (ISBN)	https://www.scopus.com/inward/record.uri?eid=2-s2.0-85014597545&doi=10.1145%2f2998626.2998650&partnerID=40&md5=920c8d876292637e7be8ef8a63bf513e
Cano, S. and Flórez-Aristizábal, L. and Collazos, C. A. and Fardaoun, H. M. and Alghazzawi, D. M.	2018	Designing interactive experiences for children with cochlear implant	Sensors (Switzerland)	18	7			Universidad San Buenaventura Cali, Cali, 760032, Colombia Universidad del Cauca, Popayán, 190001, Colombia Institución Universitaria Antonio José Camacho, Cali, 760032, Colombia College of Information Technology, Ahlia University Bahrain, Manama, 999, Bahrain Faculty of Computing and Information Technology, King Abdulaziz University, Jeddah, 21577, Saudi Arabia	14248220 (ISSN)	https://www.scopus.com/inward/record.uri?eid=2-s2.0-85049740402&doi=10.3390%2fs18072154&partnerID=40&md5=972b816a35babe1e67ed1e97c6b9c332
Cano, S. and Peñeñory, V. and Collazos, C. and Fardoun, H. M. and Alghazzawi, D. M.	2017	Model for design of serious game for rehabilitation in children with cochlear implant	Commun. Comput. Info. Sci.	665		94-105	Springer	LIDIS Group, University of San Buenaventura, Cali, Colombia IDIS Group, University of Cauca, Popayán, Colombia King Abdulaziz University, Jeddah, Saudi Arabia	18650929 (ISSN)	https://www.scopus.com/inward/record.uri?eid=2-s2.0-85080130230&doi=10.1007%2f978-3-319-69694-2_9&partnerID=40&md5=23ad794daee297d030387eabf67120b5
Cano, Sandra and Alghazzawi, Daniyal M. and Arteaga, Jaime Muñoz and Fardoun, Habib M. and Collazos, César A. and Amador, Viviana Bustos	2018	Applying the information search process model to analyze aspects in the design of serious games for children with hearing impairment		17	1	83–95			1615-5289	https://doi.org/10.1007/s10209-016-0520-x
Cano, Sandra and Arteaga, Jaime Muñoz and Collazos, César A. and Amador, Viviana Bustos	2015	Model for Analysis of Serious Games for Literacy in Deaf Children from a User Experience Approach	Proceedings of the XVI International Conference on Human Computer Interaction			Article 18	Association for Computing Machinery	Vilanova i la Geltru, Spain		https://doi.org/10.1145/2829875.2829885
Cano, Sandra and Palta, Angielimar and Posso, Fabian and Peñeñory, Victor M.	2017	Towards designing a serious game for literacy in children with moderate cognitive disability	Proceedings of the XVIII International Conference on Human Computer Interaction			Article 19	Association for Computing Machinery	Cancun, Mexico		https://doi.org/10.1145/3123818.3123835
Cantin, S. and de Abreu Cybis, W. and Durocher, N.	2020	Setup by a person with deafblindness of a face-to-face communication assistive technology based on generally available applications	Disability & Rehabilitation Assistive Technology			2021-07-01		Cantin, Sylvie. CRIR - Institut Nazareth et Louis-Braille, Longueuil, QC, Canada. de Abreu Cybis, Walter. CRIR - Institut Nazareth et Louis-Braille, Longueuil, QC, Canada. Durocher, Nicole. CRIR - Institut Nazareth et Louis-Braille, Longueuil, QC, Canada.	1748-3115	http://ovidsp.ovid.com/ovidweb.cgi?T=JS&CSC=Y&NEWS=N&PAGE=fulltext&D=medp&AN=32315219 http://openurl.bibsys.no/openurl?sid=OVID:medline&id=pmid:32315219&id=doi:10.1080%2F17483107.2020.1751315&issn=1748-3107&isbn=&volume=&issue=&spage=1&pages=1-7&date=2020&title=Disability+%26+Rehabilitation+Assistive+Technology&atitle=Setup+by+a+person+with+deafblindness+of+a+face-to-face+communication+assistive+…
Cantù, Niccolò and Ducci, Mattia and Ahmetovic, Dragan and Bernareggi, Cristian and Mascetti, Sergio	2018	MathMelodies 2: a Mobile Assistive Application for People with Visual Impairments Developed with React Native	Proceedings of the 20th International ACM SIGACCESS Conference on Computers and Accessibility			453–455	Association for Computing Machinery	Galway, Ireland		https://doi.org/10.1145/3234695.3241006
Cao, S. and Loiacono, E. and Meiselwitz, G.	2019	The State of the Awareness of Web Accessibility Guidelines of Student Website and App Developers	Lect. Notes Comput. Sci.	11578		32-42	Springer Verlag	Worcester Polytechnic Institute, Worcester, MA 01609, United States	03029743 (ISSN); 9783030219017 (ISBN)	https://www.scopus.com/inward/record.uri?eid=2-s2.0-85069854715&doi=10.1007%2f978-3-030-21902-4_3&partnerID=40&md5=54e7ee78f661640b723c4fed2140d556
Capitão, Susana and Almeida, Ana Margarida and Vieira, Rui Marques	2016	Raising inclusion through an online community	Proceedings of the 7th International Conference on Software Development and Technologies for Enhancing Accessibility and Fighting Info-exclusion			134–140	Association for Computing Machinery	Vila Real, Portugal		https://doi.org/10.1145/3019943.3019963
Caran, G. M. and Santini, R. M. and De Almeida Biolchini, J. C.	2016	Use of social network to support visually impaired people: A Facebook case study	Transinformacao	28	2	173-180		Universidade Federal do Rio de Janeiro, Escola de Comunicação, Programa de Pós-Graduação em Ciência da Informação, R. Lauro Muller, 455, Urca, Rio de Janeiro, RJ 22290-160, Brazil	01033786 (ISSN)	https://www.scopus.com/inward/record.uri?eid=2-s2.0-84969556105&doi=10.1590%2f2318-08892016000200004&partnerID=40&md5=7c2fb6ff3d529ad2d931726c5860641f
Cardoso, I. G. and Mota, B. and Barbosa, J. L. V. and Righi, R. da Rosa	2015	Vulcanus: A recommender system for accessibility based on trails	2015 Latin American Computing Conference (CLEI)			2021-12-01
Cardoso, Pedro J. S. and Guerreiro, Pedro and Pereira, João A. R. and Veiga, Ricardo J. M.	2018	A Route Planner Supported on Recommender Systems Suggestions: Enhancing Visits to Cultural Heritage Places	Proceedings of the 8th International Conference on Software Development and Technologies for Enhancing Accessibility and Fighting Info-exclusion			144–151	Association for Computing Machinery	Thessaloniki, Greece		https://doi.org/10.1145/3218585.3218660
Caria, Serena and Paternò, Fabio and Santoro, Carmen and Semucci, Valentina	2018	The Design of Web Games for Helping Young High-Functioning Autistics in Learning How to Manage Money		23	6	1735–1748			1383-469X	https://doi.org/10.1007/s11036-018-1069-0
Carlsen, K. and Jakobsen, C. and Houen, G. and Kallemose, T. and Paerregaard, A. and Riis, L. B. and Munkholm, P. and Wewer, V.	2017	Self-managed eHealth Disease Monitoring in Children and Adolescents with Inflammatory Bowel Disease: A Randomized Controlled Trial	Inflammatory Bowel Diseases	23	3	357-365		Carlsen, Katrine. *Department of Pediatrics, Hvidovre Hospital, University of Copenhagen, Hvidovre, Denmark; Department of Auto-immunology and Biomarkers, Statens Serum Institute, Copenhagen, Denmark; ++Clinical Research Centre, Hvidovre Hospital, University of Copenhagen, Hvidovre, Denmark; Department of Orthopaedic Surgery, Hvidovre Hospital, University of Copenhagen, Hvidovre, Denmark; Departm…	1536-4844	http://ovidsp.ovid.com/ovidweb.cgi?T=JS&CSC=Y&NEWS=N&PAGE=fulltext&D=med14&AN=28221247 http://openurl.bibsys.no/openurl?sid=OVID:medline&id=pmid:28221247&id=doi:10.1097%2FMIB.0000000000001026&issn=1078-0998&isbn=&volume=23&issue=3&spage=357&pages=357-365&date=2017&title=Inflammatory+Bowel+Diseases&atitle=Self-managed+eHealth+Disease+Monitoring+in+Children+and+Adolescents+with+Inflammatory+Bowel+D…
Carmo Rodrigues Almeida, I. and Ribeiro, J. and Moreira, A.	2019	Assistive technologies for children with cognitive and/or motor disabilities: interviews as a means to diagnose the training needs of informal caregivers	Disability & Rehabilitation Assistive Technology			2021-10-01		Carmo Rodrigues Almeida, Ivone. Department of Education and Psychology, University of Aveiro, Aveiro, Portugal. Ribeiro, Jaime. Polytechnic Institute of Leiria, Leiria, Portugal. Moreira, Antonio. Department of Education and Psychology, University of Aveiro, Aveiro, Portugal.	1748-3115	http://ovidsp.ovid.com/ovidweb.cgi?T=JS&CSC=Y&NEWS=N&PAGE=fulltext&D=medp&AN=31686569 http://openurl.bibsys.no/openurl?sid=OVID:medline&id=pmid:31686569&id=doi:10.1080%2F17483107.2019.1680750&issn=1748-3107&isbn=&volume=&issue=&spage=1&pages=1-10&date=2019&title=Disability+%26+Rehabilitation+Assistive+Technology&atitle=Assistive+technologies+for+children+with+cognitive+and%2For+motor+disabilities…
Carmo, Gênesis Medeiros do and Paiva, Débora Maria Barroso and Cagnin, Maria Istela	2019	How to develop accessible web interfaces for deaf people?	Proceedings of the 18th Brazilian Symposium on Human Factors in Computing Systems			Article 30	Association for Computing Machinery	Vitória, Espírito Santo, Brazil		https://doi.org/10.1145/3357155.3358437
Carnide, F. and Baptista, F. and Dias, S. B. and Moura, A. and Langberg, H. and Jensen, A. M. and Delpozo, F.	2016	Frailty, falls, and functional loss education: The 3Fights@Edu MOOC perspective	2016 1st International Conference on Technology and Innovation in Sports, Health and Wellbeing (TISHW)			2021-06-01
Caro, K. and Tentori, M. and Martinez-Garcia, A. I. and Zavala-Ibarra, I.	2017	FroggyBobby: An exergame to support children with motor problems practicing motor coordination exercises during therapeutic interventions	Computers in Human Behavior	71		479-498		Department of Computer Science, CICESE. Carretera Ensenada-Tijuana 3918, Ensenada, B.C. 22860, Mexico	07475632 (ISSN)	https://www.scopus.com/inward/record.uri?eid=2-s2.0-84931294829&doi=10.1016%2fj.chb.2015.05.055&partnerID=40&md5=235340f1d81a2cf7787c62ea0ac2e591
Caroppo, A. and Leone, A. and Siciliano, P. and Sancarlo, D. and D’Onofrio, G. and Greco, A. and Borrelli, G. and Casacci, P. and Pistoia, M. and Gaggi, O. and Bujari, A. and Manzoni, P. and Palazzi, C. and Marquez-Barja, J. M.	2017	Design and evaluation of an ICT platform for cognitive stimulation of Alzheimer’s disease patients	Lect. Notes Inst. Comput. Sci. Soc. Informatics Telecommun. Eng.	195		106-115	Springer Verlag	Institute for Microelectronics and Microsystems, National Research Council of Italy, Via Monteroni, c/o Campus Università del Salento, Palazzina A3, Lecce, Italy Geriatric Unit and Laboratory of Gerontology and Geriatrics, Department of Medical Sciences, IRCCS “Casa Sollievo della Sofferenza”, San Giovanni Rotondo, Italy eResult s.r.l., Foggia, Italy	18678211 (ISSN); 9783319619484 (ISBN)	https://www.scopus.com/inward/record.uri?eid=2-s2.0-85026746115&doi=10.1007%2f978-3-319-61949-1_12&partnerID=40&md5=b17360d999caa113817fd9b33e44b869
Carpinella, I. and Cattaneo, D. and Bonora, G. and Bowman, T. and Martina, L. and Montesano, A. and Ferrarin, M.	2017	Wearable Sensor-Based Biofeedback Training for Balance and Gait in Parkinson Disease: A Pilot Randomized Controlled Trial	Archives of Physical Medicine and Rehabilitation	98	4	622-630.e3		Biomedical Technology Department, Don Carlo Gnocchi Foundation, Milan, Italy LaRiCE Lab, Department of Neurorehabilitation, Don Carlo Gnocchi Foundation, Milan, Italy	00039993 (ISSN)	https://www.scopus.com/inward/record.uri?eid=2-s2.0-85011026163&doi=10.1016%2fj.apmr.2016.11.003&partnerID=40&md5=cdeecfb3021716de0a9b405e12351f88
[truncated: 3,570 more rows]
